# Supplementary material for: BCOR Internal Tandem Duplication Expression in Neural Stem Cells Promotes Growth, Invasion, and Expression of PRC2 Targets
Source: Int J Mol Sci. 2021 Apr 10;22(8):3913. doi: 10.3390/ijms22083913 (PMC8070097; doi:10.3390/ijms22083913)
Supplement: Supplementary file 1 [file ijms-22-03913-s001.zip]

Archive with 2 entries (2 files):
- ijms-1147273 - supplementary tables.xlsx
- ijms-1147273 - supplementary figures.pdf
