# Supplementary material for: BCOR Internal Tandem Duplication Expression in Neural Stem Cells Promotes Growth, Invasion, and Expression of PRC2 Targets
Source: Int J Mol Sci. 2021 Apr 10;22(8):3913. doi: 10.3390/ijms22083913 (PMC8070097; doi:10.3390/ijms22083913)
Supplement: Supplementary file 1 [file ijms-22-03913-s001.zip › ijms-1147273 - supplementary tables.xlsx]

## Sheet: Suppl Table 1
Supplementary Table 1. Clinical features of the 46 reported cases of CNS-BCOR ITD with confirmed BCOR exon 15 internal tandem duplication.
Patient ID	Patient age at diagnosis (yrs)	Sex	Tumor location	Detail of Clinical course	Intra-CNS Metastasis	Extra-CNS Metastasis	Status at last follow-up	Length of follow-up (yrs)	Citation
Appay-1	3	M	Cerebellum	Yes	Hemisphere	No	Dead	1.5	3
Appay-2	4	M	Cerebellum	Yes	No	Bone	Dead	1.67	3
Appay-3	7	F	Cerebellum	Yes	No	No	Alive	1.167	3
Paret-1	6	M	Parieto-occipital lobe	Yes	No	Skull, lung, liver, spinal column, bones	Dead	1.83333	4
Paret-2	4	F	posterior fossa	Yes	No	No	Alive	1.66667	4
Paret-3	2	M	Left temporal lobe	No	NA	NA	NA	NA	6
SF-BCOR-1	1	F	Frontoparietal lobe	Yes	No	No	Alive	14.2137	8
SF-BCOR-10	12	F	Frontoparietal lobe	Yes	No	No	Alive	1.14795	8
SF-BCOR-2	4	F	Cerebellum	Yes	No	No	Alive	1.8	8
SF-BCOR-3	3	F	Frontal lobe	Yes	Spine	No	Alive	0.4	8
SF-BCOR-4	3	M	Cerebellum	Yes	No	No	Alive	2.3	8
SF-BCOR-5	2	F	Cerebellum	Yes	No	No	Alive	0.693151	8
SF-BCOR-6	2	F	Frontoparietal lobe	Yes	No	No	Alive	0.79726	8
SF-BCOR-7	9	F	Basal ganglia	Yes	No	No	Alive	2.16164	8
SF-BCOR-8	13	M	Frontal lobe	Yes	No	No	Alive	4.5	8
SF-BCOR-9	2	M	Cerebellum	Yes	No	No	Alive	2.9	8
Sturm-1	1	F	Parietal lobe	No	NA	NA	Dead	1.67	1
Sturm-10	5	M	Cerebellum	No	NA	NA	Dead	1.83	1
Sturm-11	2	M	Cerebellum	No	NA	NA	NA	NA	1
Sturm-12	NA	M	NA	No	NA	NA	NA	NA	1
Sturm-13	5	M	Brainstem	No	NA	NA	Alive	0.92	1
Sturm-14	12	M	Cerebellum	No	NA	NA	NA	NA	1
Sturm-15	NA	F	Frontal lobe	No	NA	NA	NA	NA	1
Sturm-2	2	F	Frontoparietal lobe	No	NA	NA	Alive	NA	1
Sturm-3	3	F	Frontal lobe	No	NA	NA	Alive	3.3	1
Sturm-4	4	F	Temporoparietal lobe	No	NA	NA	Alive	0.58	1
Sturm-5	4	F	Parietal lobe	No	NA	NA	Dead	6.33	1
Sturm-6	11	F	Frontal lobe	No	NA	NA	NA	NA	1
Sturm-7	2	F	Cerebellum	No	NA	NA	NA	NA	1
Sturm-8	2	F	Cerebellum	No	NA	NA	NA	NA	1
Sturm-9	NA	F	NA	No	NA	NA	NA	NA	1
Yoshida-1	1	M	Cerebellum	Yes	No	No	Dead	0.167	7
Yoshida-2	6	M	Cerebellum	Yes	Yes	Skin	Dead	3	7
Yoshida-3	6	M	Temporal lobe	Yes	No	No	Alive	2.17	7
Yoshida-4	3	F	Cerebellum	No	NA	NA	NA	NA	7
Yoshida-5	0	M	Cerebellum	Yes	No	No	Alive	3.08	7
Yoshida-6	22	M	Cerebellopontine angle	Yes	No	No	Dead	0.167	7
Kirkman	5	M	Right cerebellum	Yes	No	Skin	Alive	3	9
Al-Batthashi	2	M	Right cerebellum	Yes	No	No	Dead	3	10
Haberler	5	M	Frontal lobe	Yes	Cerebellum, spine	No	Alive	1	11
Bremer	2	F	Frontal lobe	Yes	No	No	Alive	10	12
Łastowska-1	1	M	Right Frontal lobe	Yes	No	No	Dead	2.91667	13
Łastowska-2	6	F	Left parietal lobe	Yes	No	No	Alive	14	13
Łastowska-3	8	M	Left frontal lobe	Yes	No	No	Dead	2	13
Rao	17	M	Left cerebellum	No	NA	NA	NA	NA	14
Fukuoka	3	M	Supratentorial	No	NA	NA	NA	NA	15

## Sheet: Suppl Table 2
Supplementary Table 2. Summary of gene-set enrichment analysis, CNS-BCOR ITD (n = 9) vs Other primary CNS tumors (n = 163)
Top 20 significantly enriched dataset for CNS-BCOR ITD, PRC2-targets are highlighted
Rank	Pathways in MsigDB	SIZE	ES	NES	NOM p-val	FDR q-val	FWER p-val	RANK AT MAX	LEADING EDGE
1	BENPORATH_PRC2_TARGETS	582	0.557668	2.48975	0	0	0	2280	tags=32%, list=12%, signal=36%
2	BENPORATH_SUZ12_TARGETS	943	0.534978	2.47563	0	0	0	2413	tags=32%, list=13%, signal=35%
3	BENPORATH_EED_TARGETS	952	0.506161	2.46184	0	0	0	2516	tags=30%, list=13%, signal=33%
4	SCHLESINGER_METHYLATED_DE_NOVO_IN_CANCER	81	0.631964	2.45746	0	0	0	2369	tags=40%, list=13%, signal=45%
5	MEISSNER_BRAIN_HCP_WITH_H3K4ME3_AND_H3K27ME3	1013	0.523418	2.45184	0	0	0	2290	tags=32%, list=12%, signal=35%
6	MIKKELSEN_NPC_HCP_WITH_H3K4ME3_AND_H3K27ME3	197	0.590626	2.42574	0	0.000178215	0.001	1540	tags=35%, list=8%, signal=38%
7	MEISSNER_NPC_HCP_WITH_H3K4ME2_AND_H3K27ME3	312	0.539941	2.33524	0	0.0019214	0.008	1827	tags=30%, list=10%, signal=33%
8	WP_DOPAMINERGIC_NEUROGENESIS	27	0.674518	2.3256	0	0.00168122	0.008	2858	tags=56%, list=15%, signal=65%
9	BENPORATH_ES_WITH_H3K27ME3	1025	0.476232	2.30792	0	0.00234235	0.01	2285	tags=28%, list=12%, signal=30%
10	WP_OSTEOBLAST_DIFFERENTIATION	115	0.551064	2.30675	0	0.00210812	0.01	2631	tags=38%, list=14%, signal=44%
11	MEISSNER_NPC_HCP_WITH_H3K4ME3_AND_H3K27ME3	137	0.55263	2.2413	0	0.00612375	0.036	2086	tags=38%, list=11%, signal=42%
12	KEGG_HEDGEHOG_SIGNALING_PATHWAY	54	0.584506	2.23073	0	0.00767086	0.048	2430	tags=35%, list=13%, signal=40%
13	PEPPER_CHRONIC_LYMPHOCYTIC_LEUKEMIA_DN	22	0.746397	2.22918	0	0.00715789	0.049	1181	tags=36%, list=6%, signal=39%
14	WP_GENES_CONTROLLING_RENAL_NEPHROGENESIS	36	0.648163	2.22431	0	0.00695595	0.051	2687	tags=44%, list=14%, signal=52%
15	WP_ENDOCHONDRAL_OSSIFICATION	62	0.599725	2.22004	0	0.00724753	0.055	2560	tags=42%, list=14%, signal=48%
16	WP_ENDOCHONDRAL_OSSIFICATION_WITH_SKELETAL_DYSPLASIAS	62	0.599725	2.22004	0	0.00679456	0.055	2560	tags=42%, list=14%, signal=48%
17	PEREZ_TP63_TARGETS	329	0.498721	2.21209	0	0.00686136	0.059	2263	tags=35%, list=12%, signal=39%
18	PEREZ_TP53_AND_TP63_TARGETS	196	0.521606	2.20343	0	0.00745832	0.064	2213	tags=35%, list=12%, signal=40%
19	SHAFFER_IRF4_MULTIPLE_MYELOMA_PROGRAM	36	0.643391	2.19612	0	0.00789493	0.07	1920	tags=39%, list=10%, signal=43%
20	WP_GDNFRET_SIGNALLING_AXIS	23	0.706566	2.19155	0	0.00799479	0.074	1266	tags=39%, list=7%, signal=42%

## Sheet: Suppl Table 3
Supplementary Table 3. List of PCR primers in this study.
Primer name	Sequence (5' -> 3')
BCOR_F	GGACCAGAAGACCAGGATGA
BCOR_R	TCCGAAAGCAGTAGCCAGTT
human β-actin_F	CCAACCGCGAGAAGATGA
human β-actin_R	CCAGAGGCGTACAGGGATAG
GATA6_F	GAAGCGCGTGCCTTCATCA
GATA6_R	CTGCGCCATAAGGTGGTAGT
PITX1_F	GTTGCAAGAGCTAGAGGCCA
PITX1_R	TCTTGAACCAGACCCGCAC
WNT11_F	TTCCGATGCTCCTATGAAGG
WNT11_R	AGACACCCCATGGCACTTAC
mouse Pitx1_F	CCTCTCAATCCATGTTCTCG
mouse Pitx1_R	CGGTGAGGTTGTTGATGTTG
mouse Gata6_F	ATTCCTGGGGTCTCAACAAG
mouse Gata6_R	TCAGCCACGTTACGATGAAC
mouse Wnt11_F	TTCCGATGCTCCTATGAAGG
mouse Wnt11_R	CCCCATGGCATTTACACTTC

## Sheet: Suppl Table 4
Supplementary Table 4. Enrichment of genes in K-means Clustering of hNSC BCOR models
Cluster	adj.Pval	-LOG10 p value	nGenes	Pathways in MsigDB	Genes
A	3.26e-06	5.48686	47	MEISSNER BRAIN HCP WITH H3K4ME3 AND H3K27ME3	RET PRDM1 CLDN5 HRH3 GULP1 MGAT5B MTUS1 PLD5 FBLN2 CPXM1 FAT4 KCNJ6 KREMEN2 SLC26A4 TMEM151B SLC44A5 RUNX1 SYPL2 WNT9A VIPR2 HSPA2 S1PR3 KCNK9 SLCO2A1 SH3PXD2A GCNT1 EPHA3 CPNE7 SCNN1G FAM19A2 SLC6A11 KIT C1QTNF4 TNS3 GNG13 PRODH PDE10A KLF2 ZIC3 SKAP2 NPR1 GPR88 SHISA6 PDGFD SCN4B IRX3 B3GAT2
A	3.26e-06	5.48686	33	MIKKELSEN MEF HCP WITH H3K27ME3	ATP1A3 LRFN5 MGAT5B SLC6A11 SPOCK1 PHOX2A SHISA6 GABRA5 HES3 NMU TMEM130 CNFN CPLX1 AIFM3 DSCAML1 C1QTNF4 GNG13 MPPED1 ELFN2 LUZP2 CPNE7 KIF12 DOC2A SYT7 RASGEF1C TMEM151B EMILIN3 KCNJ6 KY SYPL2 PLIN5 SCGN
A	0.000466185	3.33144	10	KUNINGER IGF1 VS PDGFB TARGETS UP	MYL4 RYR1 TNNT1 PRKAA2 CNR1 ACTC1 LDB3 IGF2 ACTA1 TNNT2
A	0.000542591	3.26553	14	VART KSHV INFECTION ANGIOGENIC MARKERS UP	ANGPTL1 CXCR4 F2RL3 TNNT1 NPR1 CXCL11 EPHA3 PDGFD HPSE HEY1 WNT2B ANPEP PF4 CXCL10
A	0.00273449	2.56312	39	NABA MATRISOME	EMILIN3 FBLN2 LGI1 PXDN SPARCL1 SSPO VWA3A COL20A1 COL28A1 COL6A3 HAPLN1 HAPLN2 NYX SPOCK1 C1QTNF4 ELFN2 PLXNC1 SEMA3G A2ML1 ADAM8 CPAMD8 CTSV CTSZ HPSE KY MASP1 MMP16 TGM2 ANGPTL1 CXCL10 CXCL11 EGF IGF2 INHA ISM2 PDGFD PF4 WNT2B WNT9A
A	0.00981301	2.0082	15	ONDER CDH1 TARGETS 2 UP	TFPI FAT4 COL6A3 KCNJ6 SLC22A4 AOX1 DPYSL3 GULP1 MITF LPAR1 ANPEP DOCK10 SHROOM2 SPOCK1 HAS2
B	7.49.E-30	29.1258	128	MEISSNER BRAIN HCP WITH H3K4ME3 AND H3K27ME3	TMC6 HLX LEF1 SEMA3F OAF GADD45B CLDN11 PLEKHF1 FGFR2 RRAD MAFB MSX1 CCN2 TGFBR2 NFATC1 CNIH3 SLC16A9 SERPINE2 ZIC2 NDRG1 DLL4 CXADR SOX13 S100A11 DIPK1C SNAI1 GNAL CDK18 FZD5 CLCF1 PPL ST6GALNAC2 BFSP1 IL4R TESC SERINC2 FOSL1 UNC5B EPAS1 CASZ1 NBL1 PLK5 CRISPLD2 ADAMTSL5 WNT11 CCND1 PPP1R14A IGFBP5 RAB3B VGF HTRA1 BDNF COL18A1 INHBB C1QL1 RRAS2 ICAM5 ATP6V1C2 LPCAT2 LMO1 ID3 PGF CDKN2A ADRA2A KC…
B	1.01.E-21	20.9959	116	BENPORATH ES WITH H3K27ME3	NBL1 PARP8 ADRA1A CALCA REEP1 POU3F1 ESPN MICB HSPA6 ABCC3 EPHA4 TLE2 KLF4 EPAS1 SFRP1 NXPH4 NGFR HLX WNT11 ISL2 SPTB KCNMA1 NTNG2 DUOX1 CACNA1A CRLF1 IL11 ABTB2 RASL10A SH3GL2 FRMD3 KCNF1 PARM1 KCNJ9 HES2 SLFN11 ULBP1 CD38 MESP1 RYR3 LEF1 SLC25A27 EPHB1 C2CD4A COL8A1 PDZD2 SYT12 C1QL1 ZFYVE28 COL2A1 SLC16A11 PDE8B MAPK4 MAFB DGKG UNC5B SNAI2 ADRA2A CHD5 HES7 FOXL2 DLK2 ASTN1 CASZ1 EGR2 GRIN1 PRK…
B	1.01e-21	20.9959	34	HECKER IFNB1 TARGETS	PARP9 C3AR1 DDX60 OASL RTP4 IFI35 MMP25 EGR2 RSAD2 MX1 OAS3 ITGA2B CMPK2 CHI3L1 SAMD9 ISG15 OAS1 DDX58 OAS2 MX2 IFI44L G0S2 APOBEC3B EPSTI1 HERC6 STAT1 DTX3L IFI6 PLSCR1 HERC5 PARP12 IFI44 IFIT1 GBP1
B	2.26e-21	20.6451	110	BENPORATH SUZ12 TARGETS	CASZ1 HSPA6 HTRA1 HAP1 EPAS1 ICAM5 EPHA4 RASL10A SFRP1 INSM1 SLFN11 PDZD2 FOXJ1 LOX LEF1 NRG2 POU3F1 AMN HRK AFF2 CACNA1A MSX1 MT1A LBH EGR2 WNT11 ISL2 TBX1 EPHB1 CHRDL2 SLC18A3 CEBPD PTCHD1 IER5L RYR3 SPTB RPRML PTPRT PDE8B SYT12 IGFBP5 MAFB FRMD3 MID1 OAF CELF3 MESP1 ASTN1 SLIT1 ADAM12 ZNF703 FOXL2 SLC12A5 ADRA2A RASGRP1 KCNMA1 GNG12 ESAM ZFYVE28 CDH11 MAPK4 FAM84A SYT6 CHST8 ZBTB16 ST3GAL1 NBL…
B	2.12e-20	19.6744	21	MOSERLE IFNA RESPONSE	OASL TNFSF10 USP18 SAMD9 DDX60 DDX58 IFI44 GBP1 OAS1 IFI44L EPSTI1 CMPK2 IFIH1 MX1 STAT1 OAS2 HERC5 RTP4 RSAD2 IFIT1 IFITM1
B	4.14e-20	19.3828	45	PLASARI TGFB1 TARGETS 10HR UP	CRISPLD2 FBXO32 ITGB3 IL11 SFN PMAIP1 ZNF469 STMN4 CCN2 GCH1 NUAK1 UNC5B ITGA5 NFATC1 OTUD7A SEMA7A NRARP F2RL1 EGR2 GADD45B SERPINE1 LIF SNAI1 FOSL1 ADAM12 BHLHE40 CARD10 KHDRBS3 VEGFA MFSD2A PMEPA1 PDGFA RGS16 RASL11B DUSP5 WNT11 COL8A2 TNFRSF12A HBEGF GFPT2 NFIL3 FLNB LMO1 GFOD1
B	6.56e-19	18.1828	24	DAUER STAT3 TARGETS DN	PARP12 SP110 OAS2 IFI35 SAMD9 OASL AQP3 IFIT1 TNFSF10 HSPA6 DDX58 MX1 IFI44 IFITM1 ID3 IFIH1 OAS3 STAT1 USP18 DDX60 OAS1 ISG15 HERC6 HERC5
B	4.11e-18	17.3864	103	NUYTTEN EZH2 TARGETS UP	SGK1 STAT1 FRMD5 MAP7D2 IL32 STX3 GADD45A PLK2 SERPINE1 GDF15 EPSTI1 GBP3 HERC5 AGT OAS1 DDX60 DDX58 PARP12 GBP2 ICAM1 BHLHE40 STC2 SAMD9 RRAS2 PLSCR1 NOG ATF3 DTX3L EGR2 FZD5 IL6R PARP8 SLFN5 SRXN1 STOM APOL3 IFI44 SPSB1 G0S2 TGFBR2 LAMB3 RRAD IRF1 ERRFI1 C11orf96 ADAMTS14 TNFSF10 OASL MX2 BATF2 VEGFA VSTM2L FAM84A CNIH3 MT1A SH2D5 AHNAK2 NUAK1 MMP7 CEBPB ERAP2 MX1 PARP9 ABTB2 IFIH1 CDH11 TMEM45…
B	1.13e-17	16.9457	104	BENPORATH EED TARGETS	SLIT1 HAP1 ATF3 WNT11 NTNG2 PARP12 TNFRSF25 CHST8 MDGA1 RIN3 RASL10A HIST1H3J MID1 CEBPD ISL2 GDF7 FAM84A CASZ1 TBX1 CHRDL2 NOG DGKG NKPD1 FOS MT1A LMO1 NPAS1 DLL4 EPHB1 MSX1 AFF2 CRLF1 SORCS2 RPRML PARM1 POU3F1 ABTB2 RYR3 HRK INHBB CCN2 DOK6 SLFN11 IER5L SFRP1 ESPN OAF KLF4 ASTN1 PRKCB ZBTB16 LOX HES2 SLC18A3 COL2A1 HSPA6 MAPK4 CALCA FBN2 MICB NXPH4 ICAM5 CA3 INA ZIC2 NRG2 EPAS1 ADRA1A KCNMA1 PT…
B	1.13e-17	16.9457	82	WONG ADULT TISSUE STEM MODULE	CCN2 NPTXR AOC3 FOXP1 FLNB LRP2BP KHDRBS3 PRSS23 DDIT3 LSP1 DUSP2 PLK2 VWF COL18A1 COL1A1 SOCS3 IFI44 IFIH1 SMAD7 GBP1 HSPB8 RRAD SERPINE1 KCNMA1 CCN1 IGFBP3 PPFIBP2 MYLK ICAM1 ASTN1 TPM1 CEBPB BDNF HTRA1 KDELR3 SLC6A6 TBX1 ERRFI1 FNTB THBS1 ZNF23 BEX1 SFRP1 KLF4 DGKG ISG15 PCP4L1 TIE1 IGFBP5 ARPC1B PRKCB EMP1 ID1 ID2 BHLHE40 CYP7B1 SLC35E4 GCH1 CEBPD HLX SORCS2 PPP1R13B FOS KLF9 RASL10A ESAM FOS…
B	5.06e-17	16.2962	60	RIGGI EWING SARCOMA PROGENITOR UP	PARM1 FAM84A MAFB PDGFA HIST1H2BC PRELP JAG2 SH2B3 ZBTB16 ICAM1 IFITM1 CALCA NGFR SLFN11 ADARB1 MAP7D2 PRKCB MMP1 FBLIM1 HBEGF GLCE ID2 UPP1 STMN4 BAMBI CALCB REEP1 EGR2 IFI44 PSTPIP1 CDH11 EPHA4 ZNF703 MSX1 TMEM132B IGFBP5 LAMB3 G0S2 KCNE4 LBH SLC35F2 EPHB1 C3AR1 AQP3 NR2F1 PGF PPP1R14A MRAP2 FOS CTTNBP2 LEF1 JAK3 GDF15 TSPAN13 GCH1 DUSP5 TBXA2R HSPB8 BST2 NPTX2
B	2.27e-15	14.6443	25	SEITZ NEOPLASTIC TRANSFORMATION BY 8P DELETION UP	TLR4 SAMD9 CCN3 COL1A2 OAS2 HERC5 OASL NR2F1 DDX60 IFIH1 MX2 GBP1 ID2 MX1 ISG15 KLF4 OAS1 IFIT1 IGFBP6 ADAM28 CRISPLD2 IFI44 HERC6 IFI44L DDX58
B	1.13e-14	13.9486	60	LIM MAMMARY STEM CELL UP	DLK2 ACTG2 MYLK PDPN COL7A1 IGFBP3 EPHB1 SNAI2 TAGLN PAMR1 COL18A1 PPP1R14A RASIP1 PSD2 THY1 STAC2 NGFR GNG11 HTRA1 RASL12 PGF LBH IGFBP6 EGR2 CRLF1 PDGFA FLNC PTPRE THBS1 NPTX2 ADARB1 SRPX EPAS1 SH2D5 CSDC2 CCN2 ETS1 PTPRT SMTN RNF165 UPP1 COL5A2 MSX1 LAMB3 SDK2 STARD8 CYGB POU3F1 KCNMA1 MEST CARD10 NBL1 ICAM1 ELK3 NUDT10 CHSY3 TIE1 FOXP1 BCOR
B	2.88e-14	13.5406	49	PEREZ TP63 TARGETS	ST3GAL1 HSPA6 GFPT2 MARCH3 RASGRP1 LBH MYLIP NDRG1 PGF EPHA4 COL1A1 MAFB SLC35E4 PAK6 COL18A1 SOCS3 KISS1R AQP3 EGR2 NGFR NUAK1 MX1 BCOR PRSS33 IGFBP3 CASZ1 CRISPLD2 TUFT1 ULBP1 SMAD7 TENT5C ID2 PPL COL8A2 KHDRBS3 INHBB PPP1R13B UNC5B RAB3IP ZIC2 REEP1 NRARP CYGB CELF3 NFATC1 NPPC BAMBI PLEKHG5
B	2.27e-13	12.6435	54	BOQUEST STEM CELL CULTURED VS FRESH UP	HSPA6 IFITM1 THBS1 SRPX HBEGF RND1 TNFSF10 GADD45B IFI44 SAMHD1 MYLIP KLF4 GDF15 LOXL2 GLIPR1 KLF9 IRF1 COL18A1 STC2 MX1 PRELP FLNC ASPA RASL12 MMP1 BST2 IFIH1 GBP2 BHLHE40 RGS16 CRLF1 RRAD ATF3 CFI SERPINE2 MX2 OASL ZBTB16 OLFML2A LOX ADAM12 IL6R PMAIP1 AOC3 ID1 ANGPTL4 EGR2 MAFB CHI3L1 SERPINE1 ANO1 APOL3 SLC38A1 HSPB7

## Sheet: Suppl Table 5
Supplementary Table 5. Bcor-expressing-cells in the mouse developing brain.
All 799 clusters analyzed
Cluster	Bcor_zscore	Class	Subclass	Ncells	Marker_Genes
0	5.2689	Neuron	Peptidergic DRG Neuro	29	Prph Rho Pirt Scn7a Scn10a Ahnak2
1	3.6264	Neuron	Peptidergic DRG Neuro	147	Prph Ppef1 Pirt Scn7a Fkbp1b Ntrk1
2	3.53205	Neuron	Peptidergic DRG Neuro	48	Prph Fam19a4 Ppp1r1c Stac Avil Dkkl1
3	3.32765	Neuron	DRG Neuro	25	Pvalb Uts2b Pirt Cda Asic3 Ptprq
4	2.69311	Neuron	DRG Neuro	67	Pvalb Mreg Pirt Gm43376 Fmn1 Clec18a
5	2.66934	Neuron	Sensory Neuro	11	Gm26872 Onecut1 Crabp1 Gpr22 Dock5 D130043K22Rik
6	3.88391	Neuroblast	Sensory Neuro	278	Bhlhe23 Fhad1 Crabp1 3632451O06Rik Crip1 Esyt1
7	3.83731	Neuroblast	Sensory Neuro	55	Isl2 Pmfbp1 Nefm Fam89a Selenov S100a10
8	5.78548	Neuron	Sensory Neuro	92	Sncg Gpr156 Pou4f1 Vwa5b2 Map7d2 S100a10
9	1.58678	Neuron	Sensory Neuro	358	Sncg Gm15478 Lgals7 Plekhd1 Ptprr Tspan17
10	0.646869	Neuron	Motor Neuro	42	Phox2a Dgkb Nefl Gm2990 Slc5a7 Tspan17
11	2.13069	Neuroblast	Motor Neuro	137	Lhx4 Lypd6 Tbx20 Gm2990 Chat Prickle1
12	0.708666	Neuron	Motor Neuro	189	Sncg Chodl Tbx20 Gm2990 Slc5a7 Tspan17
13	4.9109	Neuron	Motor Neuro	27	Lhx4 Tmem255a Nkx6-1 Kcnab1 Sema3d Irx6
14	-1.57785	Neuron	Forebrain Neurons	9	Nts Nrgn Gm21949 B3gat1 Ryr3 B3galt2
15	-0.604533	Neuron	Forebrain Neurons	84	Nts Pde1a Dync1i1 Plppr5 Fosl2 Tmem74
16	-0.448165	Neuron	Forebrain Neurons	610	Sla Slitrk5 Dync1i1 Slc6a15 Lrfn5 B3galt2
17	-0.847861	Neuron	Forebrain Neurons	160	Sla Hs3st2 Gm30382 Oma1 Ptprr Bend6
18	-0.604533	Neuron	Forebrain Neurons	48	Npy Adcy2 Dync1i1 Tmtc1 Ldb2 Gm26835
19	-0.677628	Neuron	Forebrain Neurons	253	Gm28928 Adamts18 Nfe2l3 Lmo7 Arpp21 Bend6
20	-0.68796	Neuron	Forebrain Neurons	630	Gm28928 Htr1f Dync1i1 Lmo7 Camkv Adcy1
21	-0.460072	Neuron	Forebrain Neurons	1489	Hs3st4 Gm45169 Dync1i1 Lpl Hivep2 Glp2r
22	-0.373578	Neuron	Forebrain Neurons	354	Mc4r Nrg3os Ppp1r1b Mpped1 Lrfn5 Ndrg1
23	-0.443572	Neuron	Forebrain Neurons	2322	Fezf2 Herc3 Neurod6 Cdh13 Sox5 Ndrg1
24	-0.39864	Neuron	Upper layer cortex neuron	2496	Satb2 Abcc8 Plxna4 Cntn2 Fam49a Ube2ql1
25	-0.463765	Neuron	Upper layer cortex neuron	1452	Satb2 Bmt2 3110039M20Rik Clstn2 Hs6st2 Itpr1
26	-0.348714	Neuron	Upper layer cortex neuron	974	Satb2 Gm16599 Cdh12 Mpped1 Jakmip1 Dok6
27	-0.575664	Neuron	Upper layer cortex neuron	944	Satb2 Lancl3 Mlip Clstn2 Kcnq5 Itpr1
28	-0.326444	Neuron	Upper layer cortex neuron	84	Cck Gpr12 Ntf3 Clstn2 Fam49a Itpr1
29	-0.436287	Neuron	Upper layer cortex neuron	619	AC129186.1 Mical2 Mef2c Egfem1 Dlg2 Itpr1
30	-0.50759	Neuron	Upper layer cortex neuron	753	Inhba Gipr Mef2c Mpped1 Dok5 Glp2r
31	-0.440208	Neuron	Upper layer cortex neuron	770	Inhba Nme2 Mlip Mpped1 Arpp21 Glp2r
32	-0.206983	Neuron	Upper layer cortex neuron	426	Inhba Pdgfc Ccbe1 Mpped1 Arpp21 Glp2r
33	-1.34425	Neuron	Cortex or Hyppocampal Neuroblast	25	Gabra2 Smad5 1810041L15Rik Aff2 Znrf2 Galnt17
34	-0.293614	Neuroblast	Cortex or Hyppocampal Neuroblast	432	Tbr1 Gm26604 Cabp1 Islr2 Lrfn5 Shb
35	0.105859	Neuron	Cortex or Hyppocampal Neuroblast	385	Tbr1 Ttc7 Neurod2 Cntn2 Fam49a Galnt17
36	-0.510107	Neuron	Forebrain Neuroblasts	536	Mctp1 Slain1 Nr2f2 Kcnq3 Hivep2 Camk4
37	-0.522176	Neuron	Forebrain Neuroblasts	260	Fam19a1 Rwdd3 Zfpm2 Rprm Lrfn5 Csmd1
38	-0.161896	Neuron	Forebrain Neuroblasts	796	Tbr1 Lhfpl3 Prdm8 Ppp1r14c Arpp21 Ptpro
39	-0.0512011	Neuron	Forebrain Neuroblasts	635	Fam19a1 Gm28175 Fam19a2 Ppp1r14c Elmod1 Grin2b
40	0.233255	Neuron	Forebrain Neuroblasts	632	6530403H02Rik Dpy19l1 Neurod2 Zbtb18 Fam49a Jph4
41	0.562917	Neuron	Forebrain Neuroblasts	371	6530403H02Rik Chodl Fam19a2 Hs6st3 Arpp21 Bend6
42	-0.0733562	Neuron	Early Telencephalic Excitatory Neurons	951	Cnih3 Gm9885 Crym Nfix Sez6 Slc1a1
43	-0.0823832	Neuron	Early Telencephalic Excitatory Neurons	1234	Grp Zfp385b Crym Nrp1 Nr4a3 Galnt17
44	-0.121071	Neuroblast	Early Telencephalic Excitatory Neurons	457	Sln Bhlhe22 Crym Nfix Col12a1 Macrod1
45	0.52451	Neuron	Early Telencephalic Excitatory Neurons	25	Slit3 Rasip1 Zfpm2 Cryab Rnf182 Sema4d
46	2.66934	Neuron	Neurons	11	Gnrh1 Upk3a Pde11a Acbd7 Kiss1r Lrrc43
47	2.24828	Neuron	Hindbrain Neuro	29	Pomc Nr5a1 Nr0b1 Cd44 Zim1 Doc2b
48	-0.628389	Neuron	Neurons	1224	Kitl Cntn6 Ntng1 Tmem150c Cgref1 Nptxr
49	-0.21268	Neuron	Neurons	77	Cbln4 Lypd6b Glra3 Caln1 Adap1 Chd5
50	-0.465488	Neuron	Neurons	63	Sst Creg2 Fxyd7 Sncb Rell2 Cend1
51	-0.454793	Neuron	Neurons	1170	B230209E15Rik 5330417C22Rik Fxyd7 Vsnl1 Caly Faim2
52	-0.327627	Neuron	Neurons	2116	B230209E15Rik Magee2 Ctxn2 Vsnl1 AW551984 1700001L19Rik
53	-0.31082	Neuron	Neurons	1415	B230209E15Rik Gm13256 Ctxn2 Vsnl1 AW551984 Tmem151a
54	-0.184773	Neuron	Neurons	2859	Snhg11 Scn1a Hoxc4 Vsnl1 Ckmt1 Atp6v1g2
55	-0.551305	Neuron	Neurons	256	Hoxb5 Slc24a2 Hoxc4 Vsnl1 Ache Atp1b1
56	-0.993858	Neuron	Neurons	30	Aldh1a1 Gm44644 Slc18a2 Prr16 Syt17 Snca
57	1.99097	Neuron	Dopaminergic	18	Slc6a3 Chrnb3 Slc18a2 Chrna6 Syt17 Ifitm10
58	0.648405	Neuron	Dopaminergic	181	D130009I18Rik Gabra5 Fxyd7 Arhgdig Ache 1700001L19Rik
59	-0.288362	Neuron	Hindbrain Neuroblasts Inhibitory	471	Skor2 Nrgn Skor1 Nxph4 Tmeff2 Lbh
60	-0.593597	Neuron	Hindbrain Neuroblasts Inhibitory	267	Cdh9 Tll1 Ptchd1 Nxph4 Rora Eml6
61	0.212682	Neuron	Hindbrain Neuroblasts Inhibitory	212	Fgf3 Gstm7 Gm26793 Nxph4 Tmeff2 Kctd1
62	-0.869242	Neuron	Hindbrain Neuroblasts Inhibitory	239	Fgf3 Esrrb Arhgef33 Hs6st3 Rora Lrrn3
63	-0.326444	Neuron	Hindbrain Neuroblasts Inhibitory	28	Pcp2 Thy1 Rgs4 Spock3 En2 Fam184b
64	-0.863176	Neuron	Hindbrain Neuroblasts Inhibitory	286	Pcp2 Cpne9 Arhgef33 Lrrc3b Slc1a6 Lingo3
65	-0.117877	Neuron	Hindbrain Neuroblasts Inhibitory	32	Car8 Golga7b Arhgef33 Lrrc3b Far2 Grb14
66	-0.722002	Neuron	Hindbrain Neuroblasts Inhibitory	116	Tmem132d Coch Arhgef33 Lrrc3b Lrrc4c BC030500
67	-0.51605	Neuron	Neurons	11	9630028H03Rik Lrriq1 Arhgef33 Lrrc3b Abhd3 Dcdc2a
68	-1.23432	Neuron	Inhibitory Neuroblast	17	Syt10 Prss12 Ryr2 Plppr5 Svep1 Unc80
69	-1.29976	Neuron	Inhibitory Neuroblast	21	Cpne6 Synpr Gda Rprml Plppr4 Unc80
70	0.339725	Neuron	Thalamic Excitatory Neuro	67	Scgn Zfp385b Gria1 Hs6st3 Kirrel3 Kcnd3
71	-1.22391	Neuron	Thalamic Inhibitory Neuroblasts	132	Trhde Prox1os Kctd16 Cntn5 Negr1 Sdk1
72	-0.409871	Neuron	Inhibitory Thalamic neurons	50	Kcnmb2 Slc10a4 Gfra2 Cntn5 Csmd3 Nexmif
73	-0.37634	Neuron	Inhibitory Thalamic neurons	418	AI593442 Gm42303 Zbtb7c Ubash3b Ramp3 Gabra3
74	-0.537488	Neuron	Inhibitory Thalamic neurons	421	Snhg11 Scn1a Slc12a5 Lingo2 Caly Tmem151a
75	-0.82483	Neuron	Inhibitory Thalamic neurons	729	A230006K03Rik Tnr Gabrg3 Tmem130 Caly Faim2
76	-0.920544	Neuron	Inhibitory Thalamic neurons	231	Ecel1 Slc4a10 Cntn4 Lrrtm4 Pcdh19 Gpr27
77	-1.29976	Neuron	Inhibitory Thalamic neurons	42	Col25a1 St8sia4 Grin3a Ralyl Nyap2 Mdga2
78	0.139765	Neuron	Inhibitory Thalamic neurons	17	Grm7 Simc1 Pdzd2 Cntnap4 Cyb561 Srsf12
79	-0.300373	Neuron	Inhibitory Thalamic neurons	96	Trpc4 Gm44644 Gria1 Gad1 Plppr4 Chd5
80	-0.452647	Neuron	Inhibitory Thalamic neurons	628	Lhx8 Rit2 Galntl6 Gad1 Gpr158 Chd5
81	-0.334028	Neuron	Inhibitory Thalamic neurons	385	Pitx2 Cdh23 Chrm3 Ptpre AW551984 Tmem151a
82	-0.685808	Neuron	Inhibitory Thalamic neurons	491	Pitx2 Zfp804b Zcchc12 Syt4 Astn2 Syt16
83	-0.87115	Neuron	Midbrain and Diencephalic Neurons	909	Tesc Crb1 Cbln2 Camk2n1 Ncald Pnmal2
84	-0.825369	Neuron	Midbrain and Diencephalic Neurons	357	Calb2 Necab1 Ntng1 Vwc2l Cacna1e Nptxr
85	-0.788673	Neuron	inhibitory neurons	37	Npy Nos1 Sntg2 Vsnl1 L3mbtl4 Man1a
86	-0.529663	Neuron	inhibitory neurons	39	Sst Lrfn2 Neto1 Cntn5 Vstm2b Fgf12
87	-0.542931	Neuron	Inhibitory Thalamic neurons	79	Sst Tpd52l1 Cacng3 Vsnl1 Syngr3 Clstn3
88	-0.701864	Neuron	Inhibitory Thalamic neurons	20	Gpr83 Il1rapl2 Col19a1 Vgf Slc6a1 Rapgef4
89	-0.993858	Neuron	Thalamic and hypothalamic Neurons	20	Pmch Rtl4 Otx1 Rab3b Pde7b Hbegf
90	-0.197511	Neuron	Thalamic and hypothalamic Neurons	385	Vgll2 Npas4 Cbln1 Tmem130 Camkv Pnmal2
91	1.5112	Neuron	Thalamic and hypothalamic Neurons	259	Nup62cl Plp1 Cbln1 Chchd10 Usp29 Kcnh8
92	0.66826	Neuron	Thalamic and hypothalamic Neurons	39	Hmx2 Dlg5 AC118542.1 1500035N22Rik Celf6 Nacad
93	-0.952145	Neuron	Thalamic and hypothalamic Neurons	56	Ghrh Baiap3 Rrad Resp18 AW551984 Mbnl3
94	-0.151166	Neuron	Thalamic and hypothalamic Neurons	307	Nkx2-1 Gck AC118542.1 Tub Celf6 Syt1
95	0.0906902	Neuron	Thalamic and hypothalamic Neurons	273	Bsx Tac1 Hap1 Nrsn2 Ncald Nalcn
96	-0.178709	Neuron	Thalamic and hypothalamic Neurons	480	Isl1 Gm28905 Six3 1500035N22Rik AW551984 Chd5
97	-0.487634	Neuron	Thalamic and hypothalamic Neurons	766	Hmx2 Tmem255a Hmx3 Nap1l5 AW551984 Chd5
98	-0.586169	Neuron	Thalamic and hypothalamic Neurons	106	Tac2 Npas4 Trpc5 Rnf138rt1 Etnk2 Sik1
99	-0.301222	Neuron	Thalamic and hypothalamic Neurons	215	Six6 Npas4 Scg2 Vgf Rasgrf2 1700001L19Rik
100	-0.834589	Neuron	Thalamic and hypothalamic Neurons	55	Pomc Tbx3os1 Tbx3 Rnf128 Zim1 Rimbp2
101	0.0148476	Neuron	Thalamic and hypothalamic Neurons	77	Npy Calcr Cited1 Agrp Prune2 Fam159a
102	-0.51605	Neuron	Thalamic and hypothalamic Neurons	44	Otp Adra1b Scg2 Ptprn Fam46a Arfgef3
103	-0.190153	Neuron	Thalamic and hypothalamic Neurons	101	Avp Kcnh1 Kcnip4 Resp18 Fam46a Gm14697
104	-0.300373	Neuron	Hindbrain Neuro	32	Sox7 Crh Grik1 Rerg Grid1 Kcnh8
105	-0.070781	Neuron	Hindbrain Excitatory Neuroblast	93	Klhdc8a Prtn3 Hoxd3 Lingo2 March1 Atp1a3
106	1.13353	Neuron	Hindbrain Excitatory Neuroblast	28	C1ql3 Tnr Hoxb4 Sez6l Olfm2 Ablim1
107	-0.286926	Neuron	Hindbrain Excitatory Neuroblast	95	C1ql4 Dnajc22 Evx2 Chrdl1 Epb41l4a Lrrn3
108	0.119112	Neuron	Hindbrain Excitatory Neuroblast	499	C1ql4 Npnt Lhx9 Lrrtm3 Epb41l4a Man1a
109	-0.540858	Neuron	Hindbrain Excitatory Neuroblast	107	C1ql1 Hcrtr2 Prdm6 Ptpre Rgs9 Scn3b
110	-0.162118	Neuron	Hindbrain Excitatory Neuroblast	66	Tcf24 Gm28526 Prdm6 3632451O06Rik Cdh4 Stk32b
111	0.044342	Neuron	Hindbrain Excitatory Neuroblast	72	C1ql4 Spx Nr4a2 Shisa6 Celf6 Atp1b1
112	1.34209	Neuron	Hindbrain Neuroblast	34	Evx1os Nrgn Evx1 Homer2 Rgmb Rhov
113	0.247115	Neuron	Hindbrain Excitatory Neuroblast	48	Hoxb5 St3gal1 Hoxc5 Lin7a Rgmb Skap2
114	0.342331	Neuron	Hindbrain Excitatory Neuroblast	368	Hoxb5 Gm14114 Hoxc4 Tshz3 Ramp3 Smug1
115	0.984034	Neuron	Hindbrain Excitatory Neuroblast	579	D130009I18Rik Gm12688 Hmx3 Mgat4c Chsy3 Cdk14
116	1.70407	Neuron	Hindbrain Excitatory Neuroblast	121	Kazald1 Bnc2 Gm2694 Tshz3 Oprl1 Phlda1
117	0.506093	Neuron	Hindbrain Excitatory Neuroblast	241	Lbx1 Vwc2 Cbln1 2900079G21Rik Arpp21 Rbms3
118	-0.659214	Neuron	Hindbrain Excitatory Neuroblast	89	Mafb Cryba2 Cbln1 2900079G21Rik Kirrel3 Nab1
119	2.61163	Neuron	Hindbrain Excitatory Neuroblast	46	4930469K13Rik Hs3st2 Hoxc5 Mgat4c Bdnf Scn3b
120	0.359746	Neuron	Hindbrain Excitatory Neuroblast	431	Phox2b Tceal6 C130021I20Rik Spock3 Nrp2 Garnl3
121	0.457262	Neuron	Hindbrain Excitatory Neuroblast	198	Tlx3 Fam196b C130021I20Rik Tmem200a Ccdc184 Klhl29
122	3.38605	Neuron	Hindbrain Excitatory Neuroblast	20	Prrxl1 Zbtb8a Sorcs1 Lin7a Rnf123 Meis1
123	2.10577	Neuron	Hindbrain Excitatory Neuroblast	65	Phox2b Gm32647 Gm2694 Spock3 Pcdh9 Meis1
124	2.12074	Neuron	Hindbrain Excitatory Neuroblast	30	Phox2b Pou4f2 Kcna5 Mgat4c Lrba BC030500
125	-0.250601	Neuron	Caudal Hindbrain Inhibitory Neuro	22	Sst Foxd4 Gm27199 Cdh8 Lrrc4c Meis1
126	0.114391	Neuron	Caudal Hindbrain Inhibitory Neuro	352	Sox14 Sertm1 Esrrg Thsd7a Arg2 Atp1a3
127	0.625221	Neuron	Caudal Hindbrain Inhibitory Neuro	501	Lhx3 Mtus2 Nkx6-1 Nrn1 Fam155a Ina
128	0.724483	Neuron	Caudal Hindbrain Inhibitory Neuro	799	Otp Olfm3 Gm27199 Cntn5 Mast4 Atp1a3
129	0.987333	Neuron	Caudal Hindbrain Inhibitory Neuro	642	Lamp5 Rph3a Zfp804a Epha6 Rcan2 Ina
130	0.381586	Neuron	Caudal Hindbrain Inhibitory Neuro	304	Crhbp Gm13256 Hoxc4 Spock3 Ica1 Atp1a3
131	0.87346	Neuron	Caudal Hindbrain Inhibitory Neuro	81	Lamp5 Zfp703 Hoxc4 Nxph4 Rcan2 Sh2d3c
132	1.55928	Neuron	Caudal Hindbrain Inhibitory Neuro	242	Lamp5 Hmgcll1 Gm27199 Zfp503 Rcan2 Ina
133	1.32396	Neuron	Caudal Hindbrain Inhibitory Neuro	161	Lamp5 Ano10 Hoxc4 Nxph4 Olfm1 Ina
134	0.655048	Neuron	Caudal Hindbrain Inhibitory Neuro	68	Hmx2 Slit1 Hmx3 Kcnip1 Lrba Sh2d3c
135	0.952767	Neuron	Caudal Hindbrain Inhibitory Neuro	30	Cartpt Irx4 Zfp804a Irx2 Cdo1 Edil3
136	0.453415	Neuron	Hypothalamus Neuro	46	Otp Cpa4 Cdh18 Lin7a Samd5 Susd4
137	0.847949	Neuron	Hypothalamus Neuro	65	Otp Notch4 Lhx1 Crtac1 Klhl32 Ina
138	0.682751	Neuron	Hypothalamus Neuro	62	Vsx2 E130006D01Rik Lhx1 Pou2f2 Chsy3 Nacad
139	-0.187399	Neuron	Hypothalamus Neuro	42	Evx1os St8sia4 Hoxb4 Zfp503 Rgmb Cdk14
140	0.573687	Neuron	Hypothalamus Neuro	19	Otp Fam163a Hoxc4 Lin7a Abtb2 Sez6l2
141	0.625881	Neuron	Hypothalamus Neuro	53	Barhl1 Unc5b Lhx1 Hdac9 Vat1l Arid5b
142	1.20305	Neuron	Hypothalamus Neuro	21	Pou6f2 Cfap77 Lhx1 Gabrb1 Pcsk5 Eml6
143	0.199508	Neuron	Hypothalamic Peptidergic	69	Cartpt Gm26668 Nkx6-1 Foxd2 9130410C08Rik Ankrd55
144	1.29087	Neuron	Hypothalamic Peptidergic	228	Cartpt Foxa1 Nkx6-1 Foxd2 Parvb Kif26a
145	1.23232	Neuron	Hypothalamic Peptidergic	133	Gm26872 Necab1 Gm28050 3632451O06Rik Bmp7 Csmd2
146	1.15571	Neuron	Hypothalamic Peptidergic	141	Pitx2 Gsg1l Rgs6 Lef1 Bmp7 Ina
147	0.758105	Neuron	Hypothalamic Peptidergic	15	D930028M14Rik Ago4 Piezo2 Gm45323 Scn9a Kif26a
148	0.476925	Neuron	Hypothalamic Peptidergic	54	D930028M14Rik Rftn1 AC118542.1 Shisa6 Scn9a Tspan17
149	0.313945	Neuron	Hypothalamic Peptidergic	71	Otp Crb1 Magel2 Tppp3 Celf6 Arxes2
150	0.654572	Neuron	Hypothalamic Peptidergic	361	Otp Rftn1 Magel2 Crtac1 Celf6 Arxes2
151	-0.203757	Neuron	Hypothalamic Peptidergic	17	Ghrh Onecut3 Cbln1 Gm17250 Dnah7a Susd4
152	-1.20509	Neuron	Glycinergic Neuroblasts Hindbrain	47	Shisa8 Otof Prkcq Kcnip2 Cdh3 Ret
153	-0.664124	Neuron	Glycinergic Neuroblasts Hindbrain	147	Serpinb1b Chrm2 Hoxb7 Grm5 Mcub Adcy1
154	-0.295499	Neuron	Glycinergic Neuroblasts Hindbrain	337	Npy Noct Hoxb7 Grm5 Ramp3 Galnt17
155	-0.85352	Neuron	Glycinergic Neuroblasts Hindbrain	129	Hoxb8 Cpt1c Hoxb9 Grm5 Nyap2 Rgs7
156	-0.372792	Neuron	Glycinergic Neuroblasts Hindbrain	63	Hoxb5 2900055J20Rik Skor1 Arhgap15 Nyap2 Cplx1
157	-1.04695	Neuron	Glycinergic Neuroblasts Hindbrain	33	Penk Pdyn Sstr1 Grm5 B3gat2 Kcnt2
158	1.37219	Neuron	Caudal Hindbrain Inhibitory Neuro	97	Pax8 Slc2a8 Skor1 Gm28230 Tmem169 Sh2d3c
159	0.892871	Neuron	Caudal Hindbrain Inhibitory Neuro	26	Pax8 Il1rapl2 Hoxc4 Nxph4 Chsy3 Dmd
160	-0.221107	Neuron	Caudal Hindbrain Inhibitory Neuro	99	Hoxb5 Myh7 Cdh18 Iqsec3 Chsy3 Khdrbs2
161	0.505086	Neuron	Caudal Hindbrain Inhibitory Neuro	457	Lamp5 Tsen2 Skor1 Klhl14 Plcb4 Arhgap20
162	0.564594	Neuron	Caudal Hindbrain Inhibitory Neuro	676	Hoxb5os Vgll3 Skor1 Tshz2 Chmp2b Slc37a4
163	0.563442	Neuron	Patterned Spinal Cord Neuro	540	Hoxb6 Dact1 Hoxb7 Gfra1 Skap1 Meis1
164	-0.290461	Neuron	Patterned Spinal Cord Neuro	313	Hoxb8 Necab1 Hoxb7 Spock3 Skap1 Camk2d
165	-0.117877	Neuron	Patterned Spinal Cord Neuro	32	Tlx3 Fgd5 Hoxb4 Gm12116 B3gat2 Snx11
166	-0.910431	Neuron	Hindbrain Inhibitory Neuro	35	Fstl4 Smoc2 Asic2 Dpf3 Gm11417 Cplx1
167	-0.807752	Neuron	Hindbrain Inhibitory Neuro	91	Syt2 Adcy8 Unc5c Grin1 Grid2 Prkcb
168	-1.488	Neuron	Hindbrain Inhibitory Neuro	65	Slc6a5 Galr1 Skor1 Kcna2 9330182L06Rik Kcnc1
169	-0.925014	Neuron	Hindbrain Inhibitory Neuro	492	Pax2 Tcte2 Gm38399 Sgcd March4 Dner
170	-1.29495	Neuron	Hindbrain Inhibitory Neuro	289	Pax2 Dusp14 Zfp804a Glra2 Igfbp5 Nebl
171	-0.736062	Neuron	Hindbrain Inhibitory Neuro	111	Pax2 Necab1 Skor1 Glra2 Igfbp5 Optn
172	-0.948055	Neuron	Hindbrain Inhibitory Neuro	102	Pax2 Cdh23 Skor1 Sgcd Igfbp5 Optn
173	-1.02322	Neuron	Hindbrain Inhibitory Neuro	179	Pax2 Nptx1 Dpp10 Glra2 Igfbp5 Optn
174	-0.916728	Neuroblast	Hindbrain Inhibitory Neuro	53	Robo3 Klhl25 Slc30a3 Nxph4 Rcan2 Kit
175	-1.18852	Neuron	Hindbrain Inhibitory Neuro	30	Slc6a5 Pde9a Skor1 Nanos1 Astn2 March3
176	-1.40734	Neuroblast	Hindbrain Inhibitory Neuro	137	Pax2 Pde3a Olfml2b Tbc1d4 Kcnb2 Sh3gl2
177	-0.847861	Neuroblast	Hindbrain Inhibitory Neuro	16	Pax2 Gm43713 Gm26688 Masp1 Astn2 Ror1
178	-1.0295	Neuroblast	Excitatory Neuro	426	Barhl1 Pde2a Hoxb4 Tmem178 Dpysl4 Efna3
179	-1.20386	Neuroblast	Excitatory Neuro	406	Ren1 Hoxb3 Sv2b Tub Zic1 Sobp
180	-0.792916	Neuron	Excitatory Neuro	186	Cntnap5a Gm48091 Gabrg1 Irx2 Rnf152 Mdga2
181	-0.535401	Neuron	Excitatory Neuro	1070	Cntnap5a Slc6a17 Hoxc4 Irx2 Slc5a7 Mdga2
182	-0.963122	Neuron	Excitatory Neuro	95	Lmx1a Rasgef1c Cbln1 Frmpd4 Ppm1h Cntn1
183	-1.12862	Neuron	Midbrain Excitatory Neuroblsasts	169	Gm42397 Fat2 Hs3st5 Cplx2 Pcsk5 Cntn1
184	-1.11018	Neuron	Midbrain Excitatory Neuroblsasts	487	Gm42397 Chrm2 Hcn1 Caln1 Fam84a Ppfia2
185	-1.3583	Neuroblast	Midbrain Excitatory Neuroblsasts	266	Pcsk9 A930017K11Rik Ppp2r2c Pde1c Cog7 Sept4
186	-1.34732	Neuroblast	Midbrain Excitatory Neuroblsasts	228	Cadps2 Plcl2 Lynx1 Pde1c Osbp2 Ostf1
187	-1.23263	Neuroblast	Midbrain Excitatory Neuroblsasts	203	Pcsk9 Neurod1 Ppp2r2c Pde1c Ppm1h Palm2
188	-1.23432	Neuroblast	Midbrain Excitatory Neuroblsasts	459	Tlx3 Cemip Ucma Tmem91 Ppm1h Palm2
189	-1.28747	Neuron	Midbrain Hindbrain NIPCs	181	Medag Fgf9 Hcn1 Slc35f4 Ppm1h Me1
190	-1.33247	Neuron	Midbrain Hindbrain NIPCs	238	Lmx1a Wnt10a Sv2b Hdac9 Ppm1h Patj
191	-1.16493	Neuron	Midbrain Hindbrain NIPCs	99	Galnt15 Kcnj6 Cbln1 Shisa9 Ppm1h Patj
192	-1.07636	Neuron	Midbrain Hindbrain NIPCs	361	Lmx1a Diras2 Cbln1 Frmpd4 Ppm1h Camk4
193	-0.81196	Neuron	Midbrain and Diencephalic Neurons	122	Nts C130073E24Rik Abca4 Gm45323 Gm45341 Zfp365
194	0.943919	Neuron	Thalamic Serotonergic	44	Col8a1 Gm44196 Abca4 Crx Sag Tph1
195	-0.928971	Neuron	Hindbrain GABAergic neuroblast	9	Slc17a8 Otor Hmx3 Bglap Igfbp5 Gm15545
196	0.0148476	Neuron	Serotonergic Neuro	33	Fev Slc22a3 Chgb Gch1 C530044C16Rik Tspan17
197	0.806324	Neuron	Serotonergic Neuro	218	Fev Fgd5 Gchfr Gch1 AW551984 Dnajc12
198	0.722711	Neuron	Serotonergic Neuro	132	Fev En1 Gchfr Gch1 AW551984 Dnajc12
199	2.2009	Neuron	Mesencephalic Gabaergic Neuro	17	Gata3 Sorbs2os Gm15398 Pcdh15 Tmtc4 Lrrc75b
200	0.9771	Neuron	Mesencephalic Gabaergic Neuro	128	Nkx1-2 Rpp25 Gm27199 Rem2 Oprl1 Nacad
201	1.73469	Neuron	Mesencephalic Gabaergic Neuro	238	Gata3 Nlgn2 Gm27199 Rem2 Kiz Hs6st1
202	1.413	Neuron	Mesencephalic Gabaergic Neuro	453	Sox14 Ubr1 Vstm2l Gad1 Fbxo44 Fam204a
203	0.95076	Neuron	Mesencephalic Gabaergic Neuro	388	Tal1 Tmem132b Nr4a2 Id4 Kirrel3 Btg1
204	1.25252	Neuron	Mesencephalic Gabaergic Neuro	163	Gata2 Xylt1 Otx1 Fam222a Fbxo44 Zfp811
205	0.881049	Neuron	Mesencephalic Gabaergic Neuro	19	Gata2 Fam19a4 Nr4a2 Pou2f2 Kirrel3 Nacad
206	0.696632	Neuron	Mesencephalic Gabaergic Progenitors	95	Dlx1 Asic4 Lhx1 Phf21b Kcnn1 Celf3
207	1.02642	Neuron	Mesencephalic Gabaergic Progenitors	222	Tal2 Gm10605 Lhx1 Gad1 Nav2 Celf3
208	0.234529	Neuron	Mesencephalic Gabaergic Progenitors	58	Otp Nrtn Lhx1 Scrt1 Enox2 Celf3
209	0.688375	Neuron	Thalamic Inhibitory Neuroblasts	67	Lhx8 Zic3 Gad2 Egfem1 Peg10 Celf3
210	0.915939	Neuron	Thalamic Inhibitory Neuroblasts	185	Th Arx Gad2 Zdhhc2 Zfhx2 Kcnh8
211	0.142953	Neuron	Thalamic Inhibitory Neuroblasts	431	Samd3 Onecut2 Dmrtb1 Tenm1 Fam155a Gm20642
212	0.35019	Neuron	Thalamic Inhibitory Neuroblasts	733	Hmx2 Gpr137c Magel2 Tmem130 Usp29 Kcnh8
213	0.695694	Neuron	Thalamic Inhibitory Neuroblasts	131	Pou6f2 Zfp385b Pax6 Nova1 Zfhx4 Ptpn5
214	0.188468	Neuron	Thalamic Inhibitory Neuroblasts	529	Isl1 Gm5532 Six3 Zdhhc2 Fign Spats2l
215	-0.0543999	Neuron	Thalamic Inhibitory Neuroblasts	46	Isl1 Lhx1os Scrt2 Islr2 Fign Adam22
216	0.144169	Neuron	Thalamic Inhibitory Neuroblasts	78	Sp9 Rab11fip4 Lhx1 Stxbp5l Zic1 Nalcn
217	0.226047	Neuron	Thalamic Inhibitory Neuroblasts	641	Dlx5 Fgf15 Sntg1 Slco3a1 Zic1 Syt1
218	-0.538287	Neuron	Thalamic Inhibitory Neuroblasts	764	Dlx1 Megf11 Zcchc12 Zic4 Camk2a Syt1
219	-1.00107	Neuron	Excitatory Neuro	486	Hoxb5 Gm32647 Hoxc4 Crtac1 Kcnma1 Dner
220	-0.17894	Neuron	Excitatory Neuro	789	Ebf2 Otud7a Pou3f2 Nxph4 Rgmb Dner
221	-0.193348	Neuron	Dorsal Midbrain Inhibitory Neuroblasts	561	Gata3 Smim18 Tcf7l2 Gad1 Tmeff2 Atp6v1g2
222	1.064	Neuron	Dorsal Midbrain Inhibitory Neuroblasts	126	Nkx2-2 Trbc2 Tcf7l2 Cbfa2t3 Astn2 Scn3a
223	-0.65576	Neuron	Dorsal Midbrain Inhibitory Neuroblasts	57	Cartpt Trbc2 Opcml Hs6st3 Astn2 Sdk1
224	-0.888416	Neuron	Dorsal Midbrain Inhibitory Neuroblasts	144	Pld5 Thsd4 Sphkap Slc35f4 Unc13c Dlgap1
225	-0.226659	Neuron	Dorsal Midbrain Inhibitory Neuroblasts	255	Tal1 Gm45768 Gm27199 Lmo1 Mapk10 Ina
226	0.746765	Neuron	Dorsal Midbrain Inhibitory Neuroblasts	103	Pax5 Gabra1 Gabrb2 Sox21 Ccdc85a Cacng2
227	-0.461399	Neuron	Dorsal Midbrain Inhibitory Neuroblasts	68	Gprin3 Pdzrn4 Pdzk1ip1 Lmo1 Mapk10 Apba1
228	-0.235101	Neuron	Dorsal Midbrain Inhibitory Neuroblasts	274	Lamp5 Tcerg1l Ripor2 Satb1 Lingo1 Spats2l
229	-1.22391	Neuron	Dorsal Midbrain Inhibitory Neuroblasts	33	Ren1 Gpd1 Pdzk1ip1 Satb1 Vstm2b Timp3
230	-0.447547	Neuron	Dorsal Midbrain Inhibitory Neuroblasts	31	Pkd1l2 Pkd2l1 Pdzk1ip1 Gad1 Unc13c Cystm1
231	0.855436	Neuron	Midbrain Inhibitory Neuro	12	Sst Gprasp1 Six3 Gria3 Spock2 Chd5
232	-0.230182	Neuron	Midbrain Inhibitory Neuro	91	Sst Siah3 Sstr1 Inpp4b Spock2 Reps2
233	0.0203302	Neuron	Midbrain Inhibitory Neuro	581	Npy Cdh22 Six3 Gad1 Kiz Ankrd44
234	-0.203757	Neuron	Midbrain Inhibitory Neuro	34	Gm32884 Maf Adarb2 Ptchd4 Lrrc4c Syn2
235	0.141252	Neuron	Midbrain Inhibitory Neuro	231	Tfap2b Gm13256 Galnt13 Rab3c Pde4b Fam204a
236	-0.213252	Neuron	Midbrain Inhibitory Neuro	796	Sox14 Pcp4l1 Lhx1 Dscam Zfhx3 Plk2
237	-0.424655	Neuron	Midbrain Inhibitory Neuro	395	Sox14 Zmat4 Sp5 Gad1 Dusp26 Nrg3
238	-0.847861	Neuron	Midbrain Inhibitory Neuro	136	Sox14 Il1rapl2 Grin3a Epha10 Rnf152 Gm16083
239	-0.0287707	Neuron	Midbrain Inhibitory Neuro	426	Fibcd1 Dmbx1 Pdzd2 Lmo1 Pcdh11x Fat4
240	-0.604533	Neuron	Midbrain Inhibitory Neuro	42	Otx2os1 Dgkh Pdzd2 Gad1 Igsf21 Srgap2
241	-0.697633	Neuron	Midbrain Inhibitory Neuro	345	Sox14 Adra1b Pdzd2 Trpm3 Hs3st3b1 Mcc
242	-0.0382896	Neuron	Midbrain Inhibitory Neuro	1119	Sox14 Gm39244 Otx2 Lmo1 Igsf21 Fat4
243	-0.42429	Neuron	Midbrain Inhibitory Neuro	81	Sox14 Adamts5 Cdh18 Ptchd4 Tmeff2 Cadm2
244	-0.681374	Neuron	Dorsal Midbrain Inhibitory Neuroblasts	228	Sst Nkd2 Sphkap Dpf3 Astn2 Pde1b
245	-0.0221411	Neuron	Dorsal Midbrain Inhibitory Neuroblasts	488	Sox14 Tspan18 Gm26688 Gad1 Mir124a-1hg Pde1b
246	0.66826	Neuron	Dorsal Midbrain Inhibitory Neuroblasts	13	Sox14 Cnot6l Gm27199 Dpf3 Mir124a-1hg Slc44a5
247	-0.0410363	Neuron	Dorsal Midbrain Inhibitory Neuroblasts	133	Pnoc Gm14114 Gm27199 Gad1 Astn2 Btg1
248	0.564771	Neuron	Dorsal Midbrain Inhibitory Neuroblasts	586	Tal2 Cnr1 Lhx1 Gad1 Sdsl Fam204a
249	0.111138	Neuron	Dorsal Midbrain Inhibitory Neuroblasts	408	Tal2 Gm48003 Gm26688 Clvs2 Tenm3 Ints6l
250	0.330959	Neuron	Habenula Neuro	875	Nwd2 Gpr151 Necab2 Kctd8 Kcnma1 Syt9
251	-0.0993962	Neuron	Habenula Neuro	79	Gng8 Zfp949 Cbln2 Kctd8 Kcnma1 Cacnb3
252	-0.0990789	Neuron	Habenula Neuro	466	Tesc 2600014E21Rik Pou4f1 Stxbp5l Aifm3 Pcca
253	-0.599808	Neuron	Habenula Neuro	412	Rspo3 Prox1 Chrm3 Clybl Zic2 Pcca
254	0.345326	Neuron	Thalamic Neuroblasts	498	Gbx2 Rhou Lhx9 Lhx2 Ypel2 1700025G04Rik
255	0.0871401	Neuron	Thalamic Neuroblasts	235	Gng8 Wdr89 Lhx9 Egfem1 Rgmb Klhl13
256	-0.679403	Neuron	Thalamic Neuroblasts	182	Gbx2 Med16 Tcf7l2 Shisa6 Sorcs2 Map6
257	-0.0367674	Neuron	Thalamic Neuroblasts	72	Syt13 Sema5b Dmrtb1 Pou2f2 Samd5 Map6
258	-0.569867	Neuron	Thalamic Neuroblasts	730	Syt13 Prokr2 Ntng1 Rnf220 Samd5 Lrp4
259	0.612108	Neuron	Posterior Dorsal Midbrain Neuro	112	Tfap2d Glis3 Hspa12a Id4 Zfhx3 Igfbpl1
260	1.01765	Neuron	Posterior Dorsal Midbrain Neuro	63	Pou4f3 Nkain1 Lgals7 Lhx2 Fbxl17 Igfbpl1
261	0.936434	Neuron	Posterior Dorsal Midbrain Neuro	727	Pou4f3 Cfap77 Lhx9 Lhx2 Fbxl17 Igfbpl1
262	1.58282	Neuron	Posterior Dorsal Midbrain Neuro	1310	D130079A08Rik Crebrf Pou4f1 Cntn2 Rtn4rl1 Srrm3
263	0.368779	Neuron	Posterior Dorsal Midbrain Neuro	117	2610027F03Rik Kcne1l Lhx9 Lhx2 Nek7 Srrm3
264	0.704641	Neuron	Forebrain Dorsal Excitatory	852	Tfap2b Foxb1 Lgals7 Lef1 Sybu Srrm3
265	0.561178	Neuron	Posterior Dorsal Midbrain Neuro	172	Bhlhe23 Btbd11 Vav3 Fzd1 Kcnip3 Klhl13
266	-0.326444	Neuroblast	Posterior Dorsal Midbrain Neuro	84	AC129186.1 Nxph3 Lmo3 Gm17750 Nkain3 Srrm3
267	-0.303691	Neuron	Excitatory Midbrain Neuroblasts	495	Pou6f2 A330102I10Rik Lhx9 Irx1 Runx1t1 Ephb1
268	0.397607	Neuron	Excitatory Midbrain Neuroblasts	1283	Ndst4 Kcnj3 Lhx9 Plpp4 Negr1 Ephb1
269	-0.237546	Neuron	Excitatory Midbrain Neuroblasts	122	Ndst4 Mn1 Gm2516 Id4 Negr1 Ephb1
270	-0.342149	Neuron	Excitatory Midbrain Neuroblasts	2656	Ndst4 Gm28905 Cntn4 Grm5 Negr1 Glp2r
271	-0.802237	Neuron	Forebrain Dorsal Excitatory	384	Cck Gm28905 Sgcz Pak6 AW551984 Syt5
272	-0.325908	Neuron	Forebrain Dorsal Excitatory	779	Car10 Gabra1 Pou4f1 Car11 Caly Rac3
273	-0.133259	Neuron	Forebrain Dorsal Excitatory	2183	Snhg11 Ropn1l Cdh18 Tmem130 Caly Chd5
274	-0.0931316	Neuron	Forebrain Dorsal Excitatory	118	Pitx2 Olfm3 Rgs6 Cdh8 Enc1 Pcdh10
275	0.00556079	Neuron	Forebrain Dorsal Excitatory	343	C1ql2 Esrrb Tcf7l2 Ntm Gabrg2 Kctd1
276	-0.0316339	Neuron	Forebrain Dorsal Excitatory	948	D130079A08Rik St8sia4 Lhx9 Lef1 Sybu Cacng2
277	-0.258159	Neuron	Forebrain Dorsal Excitatory	562	Barhl1 Mgll Ablim3 Lef1 Dusp26 Ephb1
278	0.0812099	Neuron	Midbrain and Diencephalic Neurons	88	Pcp4 Eif2s3y Fam131c Stmn1 Dusp26 Nap1l3
279	-0.295499	Neuron	Forebrain Dorsal Excitatory	337	Tfap2b Ehbp1l1 Ntng2 Cntnap2 Cpne5 Smarca2
280	-0.530334	Neuron	Forebrain Dorsal Excitatory	446	Tfap2b B230323A14Rik Galnt14 Pcsk2 Dusp26 Socs2
281	-0.379923	Neuron	Ventral Telencephalic Neuroblasts	39	Grm1 Fam135b Tmem158 Tenm1 Chl1 2700033N17Rik
282	0.565906	Neuron	Ventral Telencephalic Neuroblasts	79	Grm1 Gpr149 Gm27199 Tenm1 Chl1 Grin2a
283	-0.838849	Neuron	Midbrain and Diencephalic Neurons	324	Samd3 Brinp3 Ap1s2 Gm45846 Tmem179 Nalcn
284	-1.11493	Neuron	Midbrain and Diencephalic Neurons	164	Calb2 Il1rapl2 Asic2 Ak5 Trpc7 Fgf12
285	-1.20108	Neuron	Midbrain and Diencephalic Neurons	31	Samd3 Dnm1 Fam189a1 Tmem200a Nrp2 Gm20642
286	0.751047	Neuron	Midbrain and Diencephalic Neurons	331	Pitx2 Hsf2 Uncx Nxph4 Cacna2d1 Plcxd3
287	-0.0100939	Neuron	Midbrain and Diencephalic Neurons	298	Pitx2 Lemd1 Uncx Nxph4 Cacna2d1 Plcxd3
288	-0.0597516	Neuron	Midbrain and Diencephalic Neurons	427	Lmx1a Dnajb5 Nr4a2 Klhl1 Rmst Plcxd3
289	-0.117877	Neuron	Thalamic and hypothalamic Neurons	28	Otp Dlgap3 AC118542.1 Zdbf2 Peg10 Slc29a4
290	-0.4315	Neuron	Midbrain and Diencephalic Neurons	540	Pitx3 Ebf3 Ddc Klhl1 AW551984 Snca
291	0.0242441	Neuron	Midbrain and Diencephalic Neurons	339	Sim1 Nkx2-4 Galnt9 Spock1 Cacna2d1 Gabrb3
292	-0.276785	Neuron	Midbrain and Diencephalic Neurons	588	Nppa B230323A14Rik Kctd16 Myo5b Nrsn1 Ifi27
293	1.52586	Neuron	Ventral Telencephalic Neuroblasts	143	Gm13404 Barhl2 Gm28050 Vcan Ccser1 Celf3
294	0.631514	Neuron	Ventral Telencephalic Neuroblasts	489	Fezf1 Siah3 Tmem163 Epha3 Nr2f1 Kcnh8
295	-0.522176	Neuron	Ventral Telencephalic Neuroblasts	260	Pappa2 Mab21l1 Gm28050 Has2 Pbx3 Meis1
296	0.234529	Neuron	Ventral Telencephalic Neuroblasts	87	Samd3 Sertm1 Cntn4 Foxp2 Nrp2 Chd5
297	0.0806084	Neuron	Ventral Telencephalic Neuroblasts	331	Tbr1 Gpc5 March11 Dscaml1 Ncam2 Ptprd
298	-0.625972	Neuron	Ventral Telencephalic Neuroblasts	227	Nts Dusp4 Sorcs3 Rnd2 Nrcam Efnb2
299	-0.81417	Neuron	Ventral Telencephalic Neuroblasts	260	Nts Tfap2e Rasgrf1 Hmcn1 Brca1 Deptor
300	-0.806541	Neuron	Cajal-Retzius	424	Ndnf Gdf5 Reln Cd274 P2rx5 Ankrd35
301	-0.937184	Neuroblast	Ventral Thelencephalic NIPCS	237	Trp73 Elfn2 Reln Cacna2d2 Syndig1l Cacng5
302	-0.946508	Neuron	Ventral Thelencephalic NIPCS	37	Trp73 Shank1 Reln Cacna2d2 Pcdh11x Kcnh7
303	-1.29976	Neuron	Ventral Thelencephalic NIPCS	21	Trp73 Pcdh8 Reln Wnt7b Pcdh11x Lurap1l
304	-0.612577	Neuroblast	Ventral Thelencephalic NIPCS	121	Trp73 Gm45768 Reln Cacna2d2 Gm30648 Cpne2
305	-0.53599	Neuroblast	Ventral Thelencephalic NIPCS	213	Trp73 Fstl5 Cdkn1a Cacna2d2 Rcan2 Perp
306	0.0583263	Neuron	Ventral Thelencephalic NIPCS	232	Trp73 Ajap1 Reln Cacna2d2 Pcdh11x Gm20642
307	0.226343	Neuroblast	Ventral Thelencephalic NIPCS	123	Samd3 Emx2os Cdkn1a Tmem200a Rcan2 Ccng1
308	-0.173601	Neuron	NIPCs Forebrain	262	Samd3 Cntn3 Uncx Tenm1 Nrp2 Kif26a
309	-0.0543999	Neuron	NIPCs Forebrain	161	Samd3 Chrna4 Uncx Slc17a6 Plcl1 Akap7
310	0.792313	Neuroblast	NIPCs Forebrain	239	Rasgrp1 Gm16351 Nhlh1 Nxph4 Sorbs2 Vat1
311	-0.236474	Neuroblast	NIPCs Forebrain	1071	Tbr1 Trim62 Nhlh1 Nxph4 Mfap4 Vat1
312	0.474002	Neuroblast	NIPCs Forebrain	74	Eomes Atp7a Nhlh1 Epha3 Mfap4 Svip
313	0.66826	Neuron	Pituitary Neuroendocrine	13	Cga Tshb Apoc3 Vegfd Hlf Tshr
314	-0.993858	Neuron	Olfactory Excitatory Neuron	10	Stoml3 Gng13 Gfy Sult1d1 BC049352 Mslnl
315	-1.57785	Neuroblast	Forebrain glutamatergic neuroblast	3	Mcidas 1700041G16Rik Ccno D930007P13Rik Myb Akna
316	0.403541	Neuroblast	Forebrain glutamatergic neuroblast	56	Mcidas Wnt10a Ccno Cav2 Pidd1 Calhm2
317	-0.639835	Neuroblast	Forebrain glutamatergic neuroblast	193	Mcidas Dmrta2os Ccno Cav2 Agbl4 Ccdc39
318	0.0646193	Neuroblast	Forebrain glutamatergic neuroblast	32	Trp73 Necab3 Cdkn1a Fam183b Tekt1 Riiad1
319	0.368779	Neuroblast	NIPCs	198	Neurog1 Zfp810 Dmrta1 Mfng Fam110a Sapcd2
320	0.00995456	Neuroblast	NIPCs	217	Eomes Arhgap33 Insm1 Mxd3 Kifc1 Arhgap11a
321	-0.0668938	Neuroblast	NIPCs	630	Eomes 9630028B13Rik Emx1 Mfng Kifc1 Arhgap11a
322	-0.173319	Neuron	NIPCs	474	Eomes Hist1h3d Emx1 Mxd3 Esco2 Hist1h2an
323	0.190567	Neuron	NIPCs	142	Neurog2 Mamld1 Tfap2c E2f1 Abcd2 Kntc1
324	-0.852395	Neuron	Early NIPCs	161	Gm29260 Srcin1 Tfap2c Celsr1 Fam210b Rnf180
325	-0.585958	Neuron	Early NIPCs	1048	Neurog2 Ust Dll1 Celsr1 Dusp10 Btg2
326	-0.491357	Neuroblast	Early NIPCs	430	Eomes Optc Emx1 Gm11266 Slc30a10 E330009J07Rik
327	-0.75369	Neuroblast	Early NIPCs	1155	Eomes Smox Sema5a Plcxd2 Slc30a10 Fam53b
328	-0.372367	Neuron	Early NIPCs	436	Eomes Pou6f1 Kif26b Loxl1 Plcb1 Lzts1
329	-0.1604	Neuron	Early NIPCs	103	Eomes Megf11 Rhbdl3 Nrg1 Snhg18 Lzts1
330	0.0995654	Neuron	NIPCs	470	Gm29260 Lrrc8d Cdkn2c Cdk6 Pbk Lzts1
331	-0.140338	Neuroblast	Early NIPCs	65	Eomes Rnf157 Ntng2 Lama2 Mfap4 Galnt17
332	-0.409871	Neuron	Early NIPCs	45	Eomes Abcb9 Emx1 Gm11266 AC162302.1 Syn2
333	-0.416178	Neuroblast	Cortex or Hippocampal Neuroblast	1111	Sstr2 Dubr Emx1 Gm11266 Mfap4 Ttc39b
334	-0.442182	Neuroblast	Cortex or Hippocampal Neuroblast	2458	Adamtsl3 Tiam2 Neurod6 Rnd2 Epha5 E330009J07Rik
335	-0.613613	Neuroblast	NIPCs	1072	Sstr2 A930024E05Rik Cxcl12 Cdh8 Slc30a10 Ulk4
336	-0.516822	Neuron	NIPCs	688	Sstr2 Mn1 Gm28050 Epha3 Plxna2 Prex1
337	-0.650881	Neuron	NIPCs	315	Gm29260 2600014E21Rik Gm28050 Cdh10 Negr1 Galnt17
338	-0.338881	Neuron	NIPCs	872	Unc5d Stk32a Kcnn3 Cdh10 Plcb1 Galnt17
339	-1.27448	Neuron	NIPCs	154	Etv1 Sorl1 Hs3st1 Rnd2 Negr1 Tmem108
340	-0.467447	Neuron	Forebrain Neuroblasts	284	Tbr1 Zfp703 Cdh12 Kcnq3 Nrp2 Galnt17
341	-1.00138	Neuron	Forebrain Neuroblasts	233	Tbr1 Mafg Pex5l Kcnq3 Elmod1 Galnt17
342	-0.64276	Neuron	NIPCs	331	Sema3c Gm35835 Plxna4 Kcnq3 Cdh4 Klhl29
343	-0.51983	Neuron	NIPCs	2528	Sema3c Nos1 Gramd1b Hivep3 Cttnbp2 Frmd4b
344	-0.505216	Neuron	Upper layer cortex neuron	1470	Satb2 Adamts2 Kcnn2 Clstn2 Hs6st2 Dok6
345	0.296682	Neuron	Cortex or Hippocampal Neuroblast	81	Tac2 Foxg1 Sh3rf3 Nfix Rasgef1b Galnt17
346	-0.633391	Neuroblast	Cortex or Hippocampal Neuroblast	371	Tac2 Adamts18 Kcnk1 Rerg Flrt1 Macrod1
347	2.00143	Neuron	MSNs	31	Isl1 Gm13052 Sorcs3 Rgs2 Cpne5 Shb
348	0.096621	Neuron	MSNs	422	Isl1 Angpt1 Gm26883 Bcl11b Enox1 Atxn1
349	0.00378726	Neuron	MSNs	96	Isl1 Angpt1 9530059O14Rik Zfp503 Cpne5 Spats2l
350	0.40215	Neuron	MSNs	525	Isl1 Gm12158 Ebf1 P2ry14 Sybu Ntrk3
351	-0.470808	Neuron	MSNs	575	Rarb Cntnap3 Rxrg Ikzf1 Trpc7 Frmd6
352	-0.188624	Neuron	MSNs	227	Syt6 Mrpl23 Six3 Adora2a Carmil1 5730522E02Rik
353	-0.0010793	Neuron	MSNs	500	Gucy1a1 Prkd1 Six3 Bcl11b Carmil1 Bcl11a
354	-0.117877	Neuron	MSNs	60	Syt6 Specc1l Rxrg Gucy1b1 Carmil1 Mgat5
355	-0.215208	Neuron	MSNs	90	Gucy1a1 St6galnac5 Ptprm Bcl11b Foxp1 Phactr1
356	-0.41554	Neuron	MSNs	412	Gucy1a1 Gpr88 Rxrg Adora2a Gnal Gng7
357	-0.512592	Neuron	MSNs	307	Cntnap5b Prok2 Npy1r Bcl11b Lmo4 Atxn1
358	-0.266853	Neuron	MSNs	98	Cntnap5b Slain1 Zcchc12 Bcl11b Robo1 Syt16
359	-0.132928	Neuron	MSNs	194	Isl1 Dchs2 Vstm2a Bcl11b Myo16 Socs2
360	-0.296649	Neuron	MSNs	196	Isl1 Mn1 Med12l Bcl11b Myo16 Tmtc2
361	0.368779	Neuron	MSNs	15	Gm20754 Gm39244 Gad2 Krt1 9330159F19Rik Snrpn
362	0.0113663	Neuron	Thalamic Inhibitory Neuroblasts	610	Lhx8 Gbx1 Adarb2 Kctd8 Gm45881 Pacsin1
363	-0.505216	Neuron	Thalamic Inhibitory Neuroblasts	49	Calb1 Ndst3 Gad2 Erbb4 Gm45881 Dnm3
364	0.247115	Neuron	Thalamic Inhibitory Neuroblasts	176	Lhx8 Prtn3 Gad2 Fam222a Rai2 Elmo1
365	-0.202707	Neuron	Thalamic Inhibitory Neuroblasts	327	Dlx6os1 Ostm1 Nr2f2 Erbb4 Rai2 Kcnh8
366	0.130417	Neuron	Thalamic Inhibitory Neuroblasts	147	Dlx6os1 Sp8 Pax6 Gad1 Lrrc7 Svop
367	-0.517684	Neuron	CGE Neuro	325	Dlx6os1 Htr3a Neb Erbb4 Pdzrn3 Anks1b
368	-0.535011	Neuron	CGE Neuro	196	Dlx6os1 Rwdd3 Grik3 Gm17750 Epha5 Kcnh8
369	-0.954488	Neuron	CGE Neuro	178	Npas1 Gm27241 Adarb2 Erbb4 Pdzrn3 Grip1
370	-0.843346	Neuron	CGE Neuro	485	Npas1 Htr3a Adarb2 Nr3c2 Pdzrn3 Npas3
371	-0.803168	Neuron	Thalamic Inhibitory Neuroblasts	392	Lhx6 1500009C09Rik Ripor2 Kcnc2 Olfm2 Tox
372	0.0601682	Neuron	MGE Neuroblast	164	Dlx1as Dach2 Lgi1 Gad1 Gria4 Frmpd3
373	0.130741	Neuron	MGE Neuroblast	1104	Dlx1as Car2 Arl4d Ackr3 Gria4 Dlgap1
374	0.110092	Neuron	MGE Neuroblast	602	Dlx1as Pgm1 Neb Erbb4 Cux2 Dlgap1
375	-0.140905	Neuron	MGE Neuroblast	317	Dlx1as Arl5a Neb Kcnc2 Cux2 Dlgap1
376	0.128878	Neuron	MGE Neuroblast	284	Sst Pcyt1b Dlgap2 Sox6 Gm45881 Dlgap1
377	-0.126654	Neuron	MGE Neuroblast	499	Dgkg Cntnap5c Nxph2 Ptchd4 Gm45881 Dlgap1
378	-0.697864	Neuron	MGE Neuroblast	73	Dgkg Elfn1 Neto1 Ptchd4 Klf5 Dlgap1
379	-0.89879	Neuron	Olfactory Inhibitory Neuro	43	Tbr1 Hba-x Nudt19 Hdac5 Arg2 Celf3
380	-1.57785	Neuron	Olfactory Inhibitory Neuro	35	Dlx5 Vps26b Klhdc8b Resp18 Stmn2 Parp6
381	-1.03345	Neuron	Olfactory Inhibitory Neuro	118	Gm9844 Slc32a1 Fabp3 Uba52 Atp5l Gng3
382	-0.252036	Neuron	Forebrain Inhibitory Neuro	185	Nkx2-1 Ass1 Magel2 Adam23 Peg3 Btg2
383	-0.277647	Neuron	Forebrain Inhibitory Neuro	530	Gsx1 Crb1 D030055H07Rik Mfng Miat Pak3
384	-1.02459	Neuron	Forebrain Inhibitory Neuro	95	Gm29478 Onecut2 D030055H07Rik Mfng Cdkn1c Pak3
385	-0.197511	Neuron	Forebrain Inhibitory Neuro	55	Dlx1 Akr1b8 St18 Asb4 Zswim5 Slc25a13
386	-0.289638	Neuron	Forebrain Inhibitory Neuro	136	Lhx8 S100a16 St18 Asb4 Zswim5 Trim13
387	-0.200517	Neuron	Forebrain Inhibitory Neuro	106	Dlx1as Dlx6 St18 Nol4 Cd1d1 Slc25a12
388	-0.0221411	Neuron	Forebrain Inhibitory Neuro	244	Isl1 Zfp810 Gad2 Zdhhc2 Fign Mir124-2hg
389	-0.135053	Neuron	Forebrain Inhibitory Neuro	255	Dlx6os1 Limk1 Gad2 Gad1 Fbrsl1 Celf3
390	-1.57785	Neuron	Forebrain Inhibitory Neuro	8	Dlx1as Palmd Slc18a2 Gad1 Ttc39c Map3k12
391	-0.409871	Neuron	Cycling Forebrain Neuroblast	15	Lhx6 Depdc1a Sh3rf3 Sox1 C330027C09Rik Arhgap11a
392	-0.000653	Neuron	MSN Neuro	137	Lhx6 S100a16 Ripor2 Kcnc2 Dclk2 Epha4
393	-0.406571	Neuron	MSN Neuro	708	Lhx8 Gm13889 Arl4d Sox6 Zswim5 Gm42439
394	-0.364365	Neuron	MSN Neuro	154	Dlx6os1 Sel1l3 Rftn2 Gad1 Plcl1 Gm3764
395	-0.375518	Neuron	MSN Neuro	102	Dlx6os1 Sel1l3 Myt1 Brinp2 Enox1 Pde4dip
396	-0.406829	Neuron	MSN Neuro	384	Dlx6os1 Sel1l3 Brinp1 Brinp2 Zfp704 Pde4dip
397	-0.625692	Neuron	MSN Neuro	92	Dlx6os1 G630016G05Rik Sdk2 Gm14964 Plcl1 Sox2
398	-0.00920599	Neuron	MSN Neuro	309	B020031H02Rik Xrcc5 Slc18a2 Ccnd2 Flrt2 Nlk
399	-0.193051	Neuron	MSN Neuro	738	Dlx6os1 E130006D01Rik Esrrg Gad1 Meis2 Shb
400	0.0614176	Neuron	MSN Neuro	114	Dlx6os1 Stx18 Slc18a2 Gad1 Rnd3 Abracl
401	0.134599	Neuron	MSN Neuro	133	B020031H02Rik Gm38505 Gad2 Foxp2 Flrt2 Pde4dip
402	0.196816	Neuron	MSN Neuro	283	B020031H02Rik Hist1h1c Six3 Mpped2 Carmil1 Epha4
403	0.490444	Neuron	MSN Neuro	48	B020031H02Rik Herc2 Six3 Gad1 Enox1 Kcnh8
404	0.612108	Neuron	Cycling Forebrain Neuroblast	96	B020031H02Rik Kat2b Six3 Mxd3 Kifc5b Ckap2l
405	0.122024	Neuron	CGE Neuro	213	Gm45680 Lypd1 Tshz1 Foxp2 Pbx3 Kcnd2
406	-0.952145	Neuron	CGE Neuro	28	Syt6 Gm45785 Adarb2 Gm27032 Pbx3 Kcnd2
407	-0.53723	Neuron	CGE Neuro	376	Cpne4 Il1rapl2 Gng4 Il1rapl1 Ano4 Cacna1c
408	-0.465488	Neuron	CGE Neuro	21	Dlx5 Sp8 Sdk2 Fam78b Robo2 Pik3r1
409	-0.326444	Neuron	CGE Neuro	42	Nxph1 Apold1 Fam124a Dscaml1 Igsf21 Hdac4
410	0.456268	Neuron	Cycling Forebrain Neuroblast	267	Dlx6os1 Sp4 Lockd Shtn1 Kifc1 Kif18b
411	1.07664	Neuron	Cycling Forebrain Neuroblast	66	Sp9 Sun2 Cdkn2c Mxd3 Kifc1 Sgo2a
412	-0.0343096	Neuron	Cycling Forebrain Inhibitory Neuroblast	594	Dlx1 Nin Cdkn2c Mxd3 Gm10282 Cdca7
413	-0.117877	Neuron	Cycling Forebrain Inhibitory Neuroblast	40	Dlx2 Igsf11 Arl4d Ccnd2 Mob3b Cdca7
414	-0.123225	Neuron	Cycling Forebrain Inhibitory Neuroblast	273	Gsx2 Dsn1 Ascl1 Dleu7 Lima1 Atad2
415	-0.409871	Neuron	Cycling Forebrain Inhibitory Neuroblast	235	Gsx2 Svil Rftn2 Dleu7 Lima1 Btg2
416	0.221308	Neuron	Cycling Forebrain Neuroblast	198	Dlx1 Gucy1b2 Cdkn2c Aspm Knl1 Sgo2a
417	-0.191302	Neuron	Cycling Forebrain Inhibitory Neuroblast	855	Dlx2 Hist1h3d Ascl1 Dleu7 Depdc7 Atad2
418	-0.114474	Neuron	Cycling Forebrain Neuroblast	858	Dlx2 Hist1h2ag Slc18a2 Cep55 Kifc1 Sgo2a
419	0.044342	Neuron	Cycling Forebrain Neuroblast	144	Gsx2 Slc25a14 Bmper Rffl Kifc1 Arhgap11a
420	-0.970499	Neuron	Cycling Forebrain Inhibitory Neuroblast	125	Gsx2 Cdh7 Ascl1 Dleu7 Miat Pak3
421	2.07208	Neuron	Cycling Forebrain Inhibitory Neuroblast	8	Helt E2f7 Pkmyt1 Clspn Apobec3 Casp7
422	-0.824313	Neuron	Hindbrain and Midbrain Neuroblasts	31	Pvalb Adamts2 Ucma C230057M02Rik Mfap4 Sema7a
423	-1.01819	Neuron	Neuroblasts	240	Pvalb Fgfr4 Ucma C230057M02Rik Zfp385c Sema7a
424	-0.821668	Neuron	Neuroblasts	641	Atoh1 Pgf Hs3st5 Kctd8 Man1c1 Carnmt1
425	-1.13363	Neuron	Neuroblasts	539	Pvalb Gm15723 Thsd7b C230057M02Rik Mfap4 Draxin
426	-1.09455	Neuron	Neuroblasts	435	Tlx3 Sned1 Ntf3 Gm12116 Man1c1 Carnmt1
427	-0.543701	Neuron	Neuroblasts	96	Atoh1 Prelid2 Hcn1 C230057M02Rik Man1c1 Camk4
428	-0.906596	Neuron	Hindbrain and Midbrain Neuroblasts	870	Pcsk9 Kif14 Ucma Pde1c Man1c1 Carnmt1
429	-0.570971	Neuron	Hindbrain and Midbrain Neuroblasts	145	Atoh1 Polq Ppp2r2c Pde1c Man1c1 Carnmt1
430	-0.33482	Neuron	Hindbrain and Midbrain Neuroblasts	249	Mybpc1 Tcf19 Barx2 Mgarp Igsf21 Camk4
431	-0.838621	Neuron	Hindbrain and Midbrain Neuroblasts	158	Mybpc1 Trpc3 Abca4 Mxd3 Igsf21 Nek2
432	-0.747286	Neuron	Neuroblasts	225	Atoh1 Nell1 Ccdc8 Mgarp Igsf21 Draxin
433	-0.952145	Neuroblast	Neuroblasts	84	Kirrel2 Serping1 Nphs1 Prmt8 Afap1 Rgs3
434	-0.928971	Neuron	Neuroblasts	63	Ptf1a Abcb9 Col28a1 Smoc1 Afap1 Syn2
435	-0.263874	Neuroblast	Cycling Spinal and Hindbrain Inhibitory Neuroblast	80	Pax2 Troap Gm38399 Mxd3 Kifc1 Hmmr
436	-0.886281	Neuron	Cycling Spinal and Hindbrain Inhibitory Neuroblast	76	Ptf1a Klhl35 Skor1 Tbc1d4 Kcnb2 Wwc1
437	-0.326444	Neuron	Cycling Spinal and Hindbrain Inhibitory Neuroblast	42	Ptf1a Ptprt Skor1 Ppp1r14c Grid2 Vps37b
438	-0.083924	Radial glia	Cycling Spinal and Hindbrain Inhibitory Neuroblast	43	Ptf1a Paqr8 Nphs1 Smoc1 Grid2 Cavin3
439	-0.63593	Neuron	Neuroblasts	62	Ptf1a Sntb1 Nphs1 Grk3 Grid2 Meis1
440	-0.0543999	Neuroblast	Cycling MHB Radialglia	23	Atoh1 Oacyl Rassf4 Rab15 Lsp1 Ezr
441	-0.139036	Neuroblast	Neuroblast Hindbrain	138	Atoh1 Snta1 Rassf4 Cdkn2b Lsp1 Sema7a
442	-0.339084	Neuroblast	Neuroblast Hindbrain	66	Atoh1 Atp2b4 Nkd1 Rab15 Cxcr4 Mtcl1
443	-1.09917	Neuron	Neuroblast Hindbrain	122	Atoh1 Cyp11a1 Eln Gm38534 Mfap4 Sema7a
444	-1.0127	Neuron	Neuroblast Hindbrain	124	Atoh1 Rbm24 Eln Hsd11b2 Mfap4 Dbndd2
445	1.1305	Neuroblast	Midbrain neuroblast	69	Dbx1 Zfp37 Uncx Prmt8 A830018L16Rik Epb41
446	0.663723	Neuroblast	Midbrain neuroblast	495	Shox2 Tspan11 Pou4f1 Lhx2 Cdkn1c Dennd1b
447	0.707323	Neuroblast	Midbrain neuroblast	69	Gnb3 Thrb Gm28050 Lhx2 Fbxl17 Dennd1b
448	-0.51605	Neuron	Neuroblasts	33	Gsx1 Mdga1 Cdh20 Smoc1 Rbfox3 Tox3
449	-0.459572	Neuron	Midbrain neuroblast	47	Gm29478 Tmem41b Rhbdl3 Dcc Wscd1 Btg2
450	-0.259164	Neuron	Midbrain neuroblast	248	Helt Pkib Ascl1 2510009E07Rik Tenm3 Btg2
451	-0.0889983	Neuroblast	Midbrain neuroblast	455	Dbx1 Pkib Abat Nuak2 Miat Btg2
452	-0.109534	Neuron	Radialglia-like Progenitor	175	Dbx1 Gatsl2 Ascl1 Nuak2 Hes6 Nek2
453	-0.117877	Neuron	Radialglia-like Progenitor	12	Dbx1 Rflna Lmcd1 Aspm Cdkn3 Prag1
454	-0.896527	Radial glia	Radial glia	60	Kirrel2 Prelp Nphs1 Smoc1 Grid2 Draxin
455	-0.705221	Radial glia	Radial glia	87	Kirrel2 Elmod2 Nphs1 Smoc1 Hes6 Prag1
456	-0.474247	Radial glia	Radial glia	127	Gsx2 Hotairm1 Glra1 Wnt5a Pdpn Btg2
457	-0.946508	Neuron	Early Progenitors Midbrain and Hindbrain	37	Msx3 Stk33 Hoxb4 Smoc1 Hes6 Numbl
458	-0.592806	Radial glia	Radialglia-like cells	83	Neurog1 Gm12236 Glra1 Pgpep1 Pdpn Notch1
459	-0.028491	Radial glia	Radialglia-like Progenitor	49	Neurog1 Ostm1 Dll1 Wnt7b Miat Tox3
460	-0.050978	Neuron	Radialglia-like Progenitor	371	Rgs16 Spry1 Dll1 Mfng Rgs8 Btg2
461	0.2071	Neuron	Radialglia-like Progenitor	301	Dlx2 Zfp101 Ascl1 Mfng Depdc7 Nusap1
462	-0.250601	Neuroblast	Early Progenitors Midbrain and Hindbrain	110	Gata2 Chrna4 Insm2 Fam183b Greb1l Jam2
463	-0.500989	Neuroblast	Early Progenitors Midbrain and Hindbrain	141	Neurog1 Lgr4 Glra1 Prmt8 Slc35d2 Galnt18
464	0.0692987	Neuroblast	Early Progenitors Midbrain and Hindbrain	273	Neurog1 2700046A07Rik Nkx6-1 Btbd17 Spsb4 Phldb2
465	-0.437977	Neuroblast	Early Progenitors Midbrain and Hindbrain	374	Neurog1 Pkib Tmem159 Btbd17 Spsb4 Srrm4
466	1.16572	Neuroblast	Neural Progenitors Posterior	298	Neurog1 Gna12 Dll1 Cdc25b Spsb4 Hmmr
467	1.34209	Neuron	Early Progenitors Midbrain and Hindbrain	16	Helt Rab2b Ascl1 Mgarp Itgb8 Cap2
468	0.208469	Neuron	Early Progenitors Midbrain and Hindbrain	85	Helt Hhip Gadd45g Mgarp Nhs Btg2
469	0.721318	Neuron	Early Progenitors Midbrain and Hindbrain	127	Tal2 Ngfr Otx1 Tmem38b Nav2 Pak3
470	-1.09119	Neuroblast	Hypothalamic peptidergic	12	Gbx2 Wscd2 Prkg2 Slc1a2 Eml5 Dennd1b
471	-0.743578	Neuroblast	Midbrain neuroblast	56	Neurog2 Spata5 Ntng2 Zc3h12c Fam110a Srrm4
472	0.234529	Neuroblast	Radialglia-like Progenitor	58	Rgs13 Gm10184 Rtkn2 Mxd3 Cenpe Sgo2a
473	0.131386	Neuroblast	Radialglia-like Progenitor	82	Olig3 Pif1 Prkg2 Zc3h12c Ube2c Arhgap11a
474	1.86351	Neuron	Radialglia-like Progenitor	112	Olig3 Rorb Prkg2 Zc3h12c Eml5 Cdc45
475	1.66653	Neuron	Radialglia-like Progenitor	18	Olig3 Wdr91 Gadd45g Ano3 Gprc5b Rad51ap1
476	1.66653	Neuroblast	Hindbrain Neural Progenitors	18	Vsx1 Tspan11 Wdr66 Ccnd1 Ccne2 Cdc6
477	3.0597	Neuroblast	Hindbrain Neural Progenitors	34	Vsx1 Pkib Hes2 Gfra1 Ccne2 Fam111a
478	1.67474	Neuroblast	Hindbrain Neural Progenitors	79	Vsx1 Fam221a Mybl1 Ccnd1 Ccne2 Galnt18
479	2.75172	Neuron	Hindbrain Neural Progenitors	58	Vsx1 Hhip Hes2 Crybg3 Slc35d2 Fam111a
480	-0.145423	Neuron	Hindbrain Neural Progenitors	106	Vsx1 4930557F10Rik Alpl Hspa2 Arhgef39 Kif18a
481	0.530998	Neuron	Hindbrain Neural Progenitors	72	Foxn4 Piwil4 Alpl Rsph1 Ccna1 Nek2
482	0.416258	Neuroblast	Hindbrain GABAergic neuroblast	205	Vsx2 Qsox1 3110035E14Rik Clvs1 Miat Btg2
483	-0.308308	Neuron	Hindbrain GABAergic neuroblast	23	Gata2 Gm12239 Insm2 Fam183b Hpca Zfp667
484	-0.301907	Neuron	Early Progenitors Midbrain and Hindbrain	238	Msx3 Gm12236 Glra1 Smoc1 Txlnb Srrm4
485	0.466111	Neuron	Neural Progenitors Posterior	140	Msx3 Acvr2a Rassf4 Cdc25b Spsb4 Ccnb2
486	-0.409871	Neuron	Early Progenitors Midbrain and Hindbrain	160	Atoh1 Wnt3a Ccdc182 Iqck Adcyap1r1 Vat1
487	2.57935	Neuron	Neural Progenitors Posterior	59	Neurod4 Poc1a Nkx6-1 Btbd17 Nhs Iqgap2
488	1.15795	Radial glia	Neural Progenitors Posterior	111	Neurog1 Scube2 Glra1 Prmt8 Emid1 Olfml3
489	1.79131	Radial glia	Early posterior radial glia	26	Msx3 Frem2 Gadd45g Chst15 Gprc5b Brip1
490	-0.482869	Neuroblast	Hindbrain Neuroblast	32	Grem2 Tprn Adcyap1 Gm28230 Rgmb Sh3bgrl2
491	-0.0257193	Neuroblast	Hindbrain Neuroblast	301	Evx1os Vash1 Adcyap1 Gm16701 Il17ra Meis1
492	0.0984149	Neuroblast	Hindbrain Neuroblast	108	Grem2 Hotairm1 Hoxb4 3632451O06Rik Rgmb Garem2
493	0.305985	Neuroblast	Sensory Neuroblasts	62	Tlx1 Hoxb3os C130021I20Rik Thsd7a Dpysl4 Garem2
494	0.771927	Neuroblast	Sensory Neuroblasts	169	Tlx1 Chst8 C130021I20Rik Asic1 Rgmb Racgap1
495	0.32856	Neuroblast	Sensory Neuroblasts	242	Hoxb6 Tprn Hoxb4 Asic1 Rgmb Garem2
496	4.02843	Neuroblast	Sensory Neuroblasts	25	Phox2b Optc Eya2 Asic1 Slc8a2 Myo6
497	0.591251	Neuroblast	Sensory Neuroblasts	35	Phox2b Gcnt2 Adcyap1 Spock3 9330182L06Rik Meis1
498	1.11748	Neuroblast	Sensory Neuroblasts	52	Phox2b Gm49144 Adcyap1 Tppp3 9330182L06Rik Rara
499	1.90559	Neuron	Hypothalamus Neuro	114	Tlx3 Notch4 C130021I20Rik Pou2f2 9330182L06Rik Srrm3
500	1.86618	Neuron	Hypothalamus Neuro	39	Hmx2 F13a1 Hoxc5 Tppp3 Mirg Nacad
501	0.76663	Neuron	Hypothalamus Neuro	274	Sncg Mto1 Hoxc4 Nrn1 Dpysl4 Ina
502	1.17033	Neuron	Hypothalamus Neuro	51	4930469K13Rik Pnmt Hoxc5 Gm12116 Zfhx4 Meis1
503	-0.117877	Neuron	Hypothalamus Neuro	52	Phox2b Galr1 C130021I20Rik Pou3f1 Gm2164 Pfkp
504	0.0590891	Neuroblast	Hindbrain Inhibitory Neuro	528	Robo3 Fam43a Gm26688 Prmt8 Rgmb Lzts1
505	0.10483	Neuroblast	Hindbrain Inhibitory Neuro	59	Robo3 Mob3a Nhlh2 Tppp3 Rgmb Vat1
506	0.924958	Neuroblast	Hindbrain Inhibitory Neuro	42	Robo3 Gtf2e1 Hoxb4 Mxra7 Cblb Rara
507	1.19966	Neuroblast	Hindbrain Inhibitory Neuro	492	Slc6a5 Tcp11l2 Hoxc4 Mxra7 Rcan2 Rapgef5
508	0.422112	Neuroblast	Hindbrain Inhibitory Neuro	219	Pax2 Slc37a1 Skor1 Pid1 Rgmb Rara
509	1.14072	Neuroblast	Hindbrain Inhibitory Neuro	174	Otp Pax7 Lhx1 Gfra1 Enox2 Prickle2
510	1.21578	Neuroblast	Hindbrain Inhibitory Neuro	393	Otp Klhl35 Nhlh1 Gfra1 Rgmb Prickle2
511	0.448234	Neuroblast	Hindbrain GABAergic neuroblast	98	Neurog1 Tcf15 Bcas1 Gfra1 Mfap4 Csrp1
512	0.300305	Neuroblast	Hindbrain GABAergic neuroblast	199	Otp Insc Nhlh1 Gfra1 Mfap4 Numbl
513	0.0148476	Neuroblast	Hindbrain GABAergic neuroblast	99	Tfap2a Fam214a Gm27199 Prmt8 Dpysl4 Gamt
514	-0.627168	Neuroblast	Hindbrain GABAergic neuroblast	86	Kirrel2 Prdm13 Glra1 Prmt8 A330009N23Rik Lzts1
515	-0.0281053	Neuroblast	Hindbrain GABAergic neuroblast	309	Lbx1 Tank Gm26688 Igsf8 Miat Rgs3
516	-0.0319963	Neuroblast	Hindbrain GABAergic neuroblast	102	Tlx3 Ccdc173 Nhlh1 Igsf8 Dpysl4 Rgs3
517	0.762037	Neuroblast	Midbrain Neuronal Progenitors	297	Sim1 Gm49144 Uncx Gfra1 Myo16 Kif26a
518	0.491139	Neuroblast	Midbrain Neuronal Progenitors	175	Lmx1a Gm44593 Nr4a2 Pxylp1 Cacna2d1 Plcxd3
519	-0.148384	Neuroblast	Hypothalamic peptidergic	335	Sim1 E130114P18Rik St18 Mfng Cacna2d1 Prag1
520	-0.189095	Neuroblast	Hypothalamic peptidergic	164	Sim1 Chrna3 St18 Mfng Miat Numbl
521	-0.117877	Neuroblast	Hypothalamic peptidergic	24	Fezf1 Skil Dll3 Clvs1 Pcdh17 Gamt
522	0.545745	Neuroblast	Hypothalamic peptidergic	22	Neurog3 Pkib Alk Pgbd5 Fam241b Frrs1l
523	0.612108	Neuron	Hypothalamic peptidergic	32	Cryba1 Pkib Plk3 Kcnh2 B630019K06Rik Gamt
524	0.66826	Neuron	Midbrain Neuronal Progenitors	104	Robo3 Gm11418 Evx2 3632451O06Rik Rgmb Rap1gap2
525	1.88534	Neuroblast	Midbrain Neuronal Progenitors	258	Gm26872 Grm2 Evx2 3632451O06Rik Dock5 Enpp3
526	2.61538	Neuroblast	Midbrain Neuronal Progenitors	305	Bhlhe23 Eci1 Nhlh2 Pou3f4 Nkain4 Srrm3
527	-0.491357	Neuroblast	Hindbrain GABAergic neuroblast	43	Lhx3 Insc Nkx6-1 Gm4675 Cacna2d1 Dach1
528	1.02764	Neuroblast	Hindbrain GABAergic neuroblast	65	Lhx3 Gm20649 Nkx6-1 Dpyd Greb1l Nacad
529	0.280297	Neuroblast	Posterior Glutamatetergic Neuro	110	Grem2 Art5 Rassf4 Gm16701 Enox2 Sema7a
530	0.368779	Neuroblast	Posterior Glutamatetergic Neuro	63	Grem2 Tspyl2 Rassf4 Tspan9 Enox2 Plekha6
531	-0.0931316	Neuroblast	Posterior Glutamatetergic Neuro	59	Evx1os Slc22a15 Evx2 Chrdl1 Trp53i11 Snx10
532	0.368779	Neuron	Posterior Glutamatetergic Neuro	36	Atoh1 2700069I18Rik Lhx9 Chrdl1 Trp53i11 St8sia1
533	0.824635	Neuroblast	Spinal Cord Motor Neuro	158	Tlx2 Gm16104 Gm7271 Cerkl Npr2 Coro2a
534	-0.00557151	Neuroblast	Spinal Cord Motor Neuro	182	Tlx2 Atp6v1c2 Gm7271 Tuba4a Acad10 Egflam
535	0.720428	Neuroblast	Spinal Cord Motor Neuro	155	Tlx2 Col16a1 Synpo Tuba4a Bik Egflam
536	0.617948	Neuron	Neural Progenitors	125	Ppp1r14a 4930452B06Rik Gm7271 Tuba4a Bdnf Dcdc2a
537	-0.397106	Neuroblast	Neural Progenitors	183	Neurog1 Art1 Kif19a Sgpp2 D930020B18Rik Klc3
538	-0.867591	Neuroblast	Neural Progenitors	74	Sct Wnt10a Rassf4 Fam89a Acad10 Ror2
539	0.314978	Neuroblast	Neural Progenitors	398	Neurog1 Prdm12 Rassf4 Grasp Tnnt1 Grm4
540	1.18282	Neuroblast	Hindbrain GABAergic neuroblast	110	Tlx3 Snx31 Crabp1 Sapcd1 Nexn Gamt
541	2.57154	Neuroblast	Sensory Neuro	38	Cplx3 Bmp5 Pou4f1 3632451O06Rik Npr2 Gamt
542	-0.0175736	Neuroblast	Visceral Motor Neuro	131	Phox2a Halr1 Nkx6-1 Btbd17 Snx18 Prickle1
543	1.00256	Neuroblast	Visceral Motor Neuro	86	Phox2a Insc Gnat3 Gm2990 Snx18 Prickle1
544	2.41036	Neuroblast	Visceral Motor Neuro	41	Gal Hepacam2 Nkx6-1 Ndufa4l2 Eya1 Kcnj12
545	0.174117	Neuroblast	Medial Neuroblast	10	Ppp1r17 Slco4a1 Gm35696 Cdhr1 Ccdc88b Lgi4
546	2.07208	Neuroblast	Medial Neuroblast	8	P2rx3 Rd3 Synpo Cdhr1 Ccdc88b Klc3
612	0.234529	Radial glia	Neural Progenitors Posterior	29	Phox2b Hhip Nkx6-1 Cmtm8 Nes Lpar6
613	-0.188993	Radial glia	Early MHB Progenitor	349	Foxa2 Scara3 Ptx3 Sulf1 Stxbp6 Adamts12
614	1.05952	Radial glia	Early MHB Progenitor	465	9030622O22Rik Ferd3l Metrnl Sulf1 Ttc6 Arhgef28
615	0.868243	Radial glia	Early MHB Progenitor	456	Lrtm1 Gm20083 Ntn1 Sulf1 Ephb2 Npl
616	2.09042	Radial glia	Early posterior radial glia	995	Nkx6-2 Pank4 Ntn1 Igdcc3 Nes Heg1
617	1.51713	Radial glia	Early posterior radial glia	734	Lgr5 Pappa Mecom Sfrp2 Greb1 Fndc3c1
618	1.8243	Radial glia	Early posterior radial glia	1423	Wfdc1 Gm20083 Gm29508 Zbtb16 Greb1 Fndc3c1
619	2.10029	Radial glia	Early posterior radial glia	1475	Fgf17 Fgf18 Fgf8 Il17rd Greb1 Abcc4
620	2.65499	Radial glia	Early posterior radial glia	407	Trh Cnpy1 Efna2 Car3 4930426D05Rik C130026L21Rik
621	1.54967	Radial glia	Early posterior radial glia	211	Msx3 Pank4 Casz1 Hpgds Dtx4 Slc44a5
622	1.71073	Radial glia	Early posterior radial glia	1101	Msx3 Raver2 Casz1 Sfrp2 Id1 Epha7
623	1.19571	Radial glia	Early posterior radial glia	1137	Hoxa2 Moxd1 Glra1 Insl6 Greb1 Fndc3c1
624	0.999431	Radial glia	Early posterior radial glia	997	Nkx6-2 Gbx1 Nkx6-1 Sfrp2 Sfrp1 Fzd7
625	1.25287	Radial glia	Early forebrain radial glia	720	Six6 Vax2 Col9a1 Slc38a8 Hmx1 Bdh2
626	1.4857	Radial glia	Early forebrain radial glia	122	Fgf10 Tbx3os1 Tbx3 Dkk1 Gpr50 A630012P03Rik
627	0.902323	Radial glia	Early forebrain radial glia	1806	Rax Hist2h2ac Gm32061 Crb2 Cdh6 Fndc3c1
628	1.0077	Radial glia	Early forebrain radial glia	1694	Nr2e1 Pvt1 Hmga2 Wnt5b Gli3 Filip1
629	0.936933	Radial glia	Early forebrain radial glia	627	Fgf17 Irs4 Fgf8 Il17rd Scube1 Dusp6
630	0.797037	Radial glia	Early forebrain radial glia	750	Wnt8b Galnt12 Large2 Slc25a21 Tpbg Slc16a2
631	1.14402	Radial glia	Signaling MHB Progenitors	457	Wnt1 Guca1a Wfikkn1 Trabd2b Samd5 Wls
632	0.174117	Radial glia	Signaling MHB Progenitors	30	Rspo1 Prkch Cx3cl1 Colec12 Bambi Col4a6
633	-0.480657	Radial glia	Signaling MHB Progenitors	330	Rspo1 Sost Msx2 Msx1 Bambi Stum
634	1.75473	Neural crest	MHB Cycling Radialglia	743	Lum Foxl2 Tagln Pcolce Snai1 Oaf
635	1.22025	Neural crest	MHB Cycling Radialglia	695	Igf1 1190002N15Rik Edn3 Mkx Pdlim2 Ror1
636	2.44745	Neural crest	MHB Cycling Radialglia	457	Gm5127 Dpep1 Twist2 Ddr2 Col23a1 Cysltr1
637	-0.241701	Neural crest	MHB Cycling Radialglia	507	Tbx1 Cpa2 Col9a1 Pcolce Myl9 Foxd1
638	1.05572	Neural crest	MHB Cycling Radialglia	1142	Tbx1 Cyp26a1 Col9a1 Tgfbi Col26a1 Crispld1
639	2.52832	Neural crest	Mesenchymal Facial Neural Crest	64	Tcf21 Msc Hlx Col13a1 Des Gng11
640	1.81425	Neural crest	Mesenchymal Facial Neural Crest	470	Hand2 Stk26 Twist2 Gm34030 Capn6 Fndc3c1
641	1.7716	Neural crest	Mesenchymal Facial Neural Crest	1618	Barx1 Twist1 Twist2 Prrx2 Col23a1 Ppfibp2
642	2.11289	Neural crest	Mesenchymal Facial Neural Crest	1538	Alx3 D030045P18Rik Alx4 Cped1 Serpinf1 Ppfibp2
643	1.67603	Neural crest	Mesenchymal Facial Neural Crest	1093	Alx1 Sec16a Six2 Cped1 Tmem119 Itga9
644	3.58494	Neural crest	Mesenchymal Facial Neural Crest	138	Prrx1 Ddx11 Tnfaip6 Prrx2 Serpinf1 Rarg
645	2.46515	Neural crest	Mesenchymal Facial Neural Crest	52	Cdh19 Rab38 Erbb3 Npr3 Itga4 Sphk1
646	1.47458	Neural crest	Mesenchymal Facial Neural Crest	551	Sox10 Fhdc1 Erbb3 Npr3 Cdh6 Sphk1
647	0.775868	Neural crest	Radialglia like and Neuralcrest	526	Sox10 Gprc5c Plcg2 Ets1 Tmc6 Grrp1
648	-0.102509	Neural crest	Radialglia like and Neuralcrest	285	Sox10 Hoxb3os Crabp1 Akr1b3 Ednra Klk8
649	0.111733	Neural crest	Radialglia like and Neuralcrest	674	Fam212a Emc8 Plcg2 Ccl6 Mogat2 Emilin1
650	0.0979081	Neural crest	Radialglia like and Neuralcrest	1387	Tbx1 Gm12829 Foxc2 Prrx2 Fst P3h2
651	0.29554	Neural crest	Radialglia like and Neuralcrest	505	Meox1 Tcf15 Aldh1a2 Meox2 Fst P3h2
652	0.720648	Neural crest	Radialglia like and Neuralcrest	343	Arg1 Wnt2 Gata6 Nkx2-5 1010001N08Rik Itga9
655	-0.0030478	Early Neural Tube	Early Neural Tube	89	Nkx2-9 Foxd4 Nkx6-1 Car4 Ptch1 Gpx3
656	0.157136	Early Neural Tube	Early Neural Tube	791	Hesx1 Dusp5 Eras Ermn Qprt Klk8
657	0.144918	Early Neural Tube	Early Neural Tube	200	Hesx1 Enpp1 Lin28a Wfdc2 Slc2a3 Klk8
658	-0.125907	Early Neural Tube	Early Neural Tube	909	Hes3 Frzb Lin28a Prtg Fst Slc16a3
659	0.264496	Early Neural Tube	Early Neural Tube	168	Nkx2-9 Gm4737 Nkx6-1 Hmga1 Slc2a1 Slc16a3
660	-0.437328	Early Neural Tube	Early Neural Tube	553	Hes3 Emx2 Pgk1 Hmga1 Slc2a1 Slc16a3
661	-0.0621528	Early Neural Tube	Early Neural Tube	262	Hes3 Lmx1b Fam181b Mylk Slc2a1 Ush1c
662	-0.884527	Early Neural Tube	Early Neural Tube	219	Hes3 Zcchc18 Timm8a1 Akr1b3 Slc2a1 Mnd1
663	-0.45787	Early Neural Tube	Early Neural Tube	146	Hes3 Krt8 Irx3 Ifitm1 Rbpms Mnd1
664	-0.409871	Early Neural Tube	Early Neural Tube	145	1700011H14Rik Cdx1 Hoxa1 Cpn1 Dact2 Hnf1aos1
669	-0.452087	Early Neural Tube	Periderm	83	Hesx1 Rab11fip1 Eras Wfdc2 Slc2a3 Esrp1
678	1.29116	Pluripotent stem cells	Epiblast and Early Neurctoderm	344	Utf1 Platr10 Slc7a3 Rab25 Epcam Cdh1
679	1.00469	Pluripotent stem cells	Epiblast and Early Neurctoderm	1601	Utf1 Pla2g10 Slc7a3 L1td1 Pim2 Cdh1
680	-0.280096	Pluripotent stem cells	Epiblast and Early Neurctoderm	369	Utf1 Cbs Apoa1 Rab25 Epcam Crb3
681	0.0467452	Pluripotent stem cells	Epiblast and Early Neurctoderm	1215	T 1700013H16Rik Psors1c2 Epha1 Fst Cdh1
698	-1.08668	Pluripotent stem cells	Pluripotent progenitors	1296	Utf1 Pmaip1 Smtnl2 Dnmt3b Pim2 Rbpms2
700	-1.19757	Radial glia	Progenitors	215	Trpm1 A730049H05Rik Col9a1 Dusp9 Mitf Eno3
701	-1.25371	Radial glia	Progenitors	1063	Mapk12 Mir9-3hg Crabp1 Lhx2 Rrm2 Pclaf
702	-1.15324	Radial glia	Progenitors	1843	Mapk12 Emx2 Spdl1 Lhx2 Mt1 Pclaf
703	-1.06558	Radial glia	Progenitors	228	Fgf17 Shisa2 Spdl1 Wfdc2 Gsta4 Metrn
704	-1.08334	Radial glia	Progenitors	248	Rspo1 Lhx5 Gadd45a Rprm Cenpw Id3
705	-1.26583	Radial glia	Progenitors	1254	Msx3 Hbb-bh1 Hoxb2 Kif2c Rbp1 Pclaf
706	-0.996583	Radial glia	Progenitors	1929	Pdzph1 Mab21l2 Gm10320 Crabp2 Rrm2 Pclaf
707	-1.12363	Radial glia	Progenitors	270	Hes3 A730017C20Rik Glrx Nr2f6 Pimreg 2610318N02Rik
708	-1.09786	Radial glia	Progenitors	73	Hes3 Pcp4l1 Fgf8 Nr2f6 Smim3 2610318N02Rik
709	-1.10191	Neural crest	Progenitors	454	Lum Cpa2 Gm10320 Tm4sf1 Serpinf1 Lgals1
710	-1.18037	Neural crest	Progenitors	191	Six1 Anxa3 Epop Msx1 Gm7324 Lgals1
711	-1.21686	Neural crest	Progenitors	1456	Alx3 Shmt1 Crym Cnn2 Mdfi Eno3
712	-0.735419	Radial glia	Progenitors	409	Prrx1 Mab21l2 Pdlim1 Fabp7 Snai1 Ppfibp2
713	-1.1157	Neuron	Progenitors	139	Tlx2 Tuba1c Gm7271 Tuba4a Tpm2 Gamt
751	-0.604533	Oligodendroglia	COPs	12	Mag Mobp Mbp Ugt8a Elovl7 Cdk18
752	-0.0931316	Oligodendroglia	Oligodendrocyte	59	Enpp6 Zfp488 9630013A20Rik Fa2h Cnp Neu4
753	-0.963122	Oligodendroglia	Oligodendrocyte	38	Enpp6 Bcas1os2 Mbp Plxnb3 Cnp Myrf
754	-1.57785	Oligodendroglia	Oligodendrocyte	9	Enpp6 Folr2 9630013A20Rik Fa2h Cnp Cdk18
755	0.0646193	Oligodendroglia	COPs	32	Gpr17 Gm9945 Lims2 Pllp Gpr37l1 Neu4
756	-0.473004	Oligodendroglia	OPCs	37	Olig1 Abhd2 Pdgfra Lnx1 Dock10 Tgfa
757	-1.20349	Oligodendroglia	OPCs	78	Olig1 Rgs17 Scrg1 Lnx1 Pcdh11x Cntn1
758	-1.39415	Oligodendroglia	OPCs	763	Matn4 Gpc5 Scrg1 Cspg4 Pcdh11x Cntn1
759	-1.30147	Oligodendroglia	OPCs	486	Matn4 Tmem255b Scrg1 Pllp Gpr37l1 Gm4876
760	-0.52798	Oligodendroglia	OPCs	89	Olig1 Arhgap1 Pdgfra Cspg4 Mmp15 Cntn1
761	-1.12452	Oligodendroglia	OPCs	219	Olig1 Rfng Bcas1 Omg A930009A15Rik Cntn1
762	-1.10594	Oligodendroglia	OPCs	99	Gpr17 Ankle1 Scrg1 Cspg4 Pcdh11x Cntn1
763	-1.2554	Oligodendroglia	OPCs	163	Matn4 Nxt2 Scrg1 Cspg4 Pcdh11x Cntn1
764	-1.19364	Oligodendroglia	OPCs	76	Gpr17 Nfatc2 Scrg1 Cspg4 Pcdh11x Cntn1
765	-0.689169	Oligodendroglia	Heterogeneus Radialglia	46	Olig2 Atr Rlbp1 Sall3 Ptprz1 Chst11
766	-0.522447	Oligodendroglia	PreOPC	83	Olig2 Gpd1 Rlbp1 Sox8 Gna14 Rap1gap
767	-0.696355	Oligodendroglia	PreOPC	53	Olig1 Map3k1 Ntsr2 Sox8 Kcnip3 Maml2
768	-0.440208	Oligodendroglia	PreOPC	77	Olig1 Tbc1d17 Ntsr2 Smoc1 Mfge8 Antxr1
769	-1.03153	Oligodendroglia	PreOPC	310	Olig1 Me3 Ramp1 Smoc1 Kcnip3 Tmcc3
770	-0.78245	Oligodendroglia	PreOPC	279	Olig1 Hilpda Ntsr2 Fzd9 Mfge8 Tmcc3
771	-0.457062	Oligodendroglia	PreOPC	99	Egfr Bcap29 Ntsr2 Grk3 Spry2 Kcnq4
772	0.219039	Oligodendroglia	PreOPC	26	Dbx2 Pipox Ntsr2 Ppp1r3c Mfge8 G0s2
773	-1.16071	Schwann	Schwann cell	14	Catsperz Gm16133 Sfrp5 Cmtm5 Abca8a Dhrs2
774	-0.69723	Schwann	Schwann cell	126	Mpz Abca8b Sfrp5 Egfl8 Olfml2a Hey2
775	-0.61906	Schwann	Schwann cell	134	Prss56 Gpr37 Ntn5 Aldh1a7 Slc36a2 Gjb1
776	0.139765	Schwann	Schwann cell	17	Mpz Fam198b Mal Egfl8 Col9a2 Ahr
777	-0.599876	Schwann	Schwann cell	209	Mpz Itgb4 Mal Egfl8 Plekha4 Plekhb1
778	0.44365	Schwann	Schwann cell	26	Mpz Itpr3 Mal Egfl8 Plekha4 Lama4
779	0.213049	Schwann	Schwann cell	75	Mpz Gfra3 Art3 Egfl8 Plekha4 Afap1l2
780	-0.910431	Schwann	Schwann cell	35	Mpz Paqr6 Mal Egfl8 Gjc3 Ahr
781	-0.266853	Olfactory ensheathing cells	Olfactory ensheathing	49	Matn4 Gm34838 Gm4632 Cmtm5 Fbln2 Hey2
782	-0.858441	Olfactory ensheathing cells	Olfactory ensheathing	138	Prss56 Crybg1 Bricd5 Zpld1 Oc90 Afap1l2
783	-0.386034	Olfactory ensheathing cells	Olfactory ensheathing	49	Prss56 Synm Bricd5 Zpld1 Oc90 Afap1l2
784	-0.409871	Olfactory ensheathing cells	Olfactory ensheathing	30	Prss56 Shc4 Gm4632 0610040J01Rik Kctd12 Afap1l2
785	-1.49442	Radial glia	Astrocyte	70	Qrfpr Ano1 Aldh1l1 Abhd4 Slc1a3 Dapp1
786	-1.29581	Radial glia	Astrocyte	352	Mt3 Pls1 Rlbp1 Slco1c1 Gm11627 Eepd1
787	-1.24729	Radial glia	Astrocyte	212	Tnc Intu Baalc Slco1c1 Mfge8 Actr3b
788	-0.912543	Radial glia	Astrocyte	158	Gm29260 Elk3 Veph1 Slco1c1 Egln3 Pter
789	-0.820825	Radial glia	Heterogeneus Radialglia	108	Gm29260 Gabra4 Rlbp1 Slco1c1 Rgs20 Eepd1
790	-0.264379	Radial glia	Heterogeneus Radialglia	289	Ccdc80 Ttc9b Rlbp1 Slco1c1 Ckap2 Rnf180
791	-0.777863	Radial glia	Heterogeneus Radialglia	73	Mt3 Phf19 Cdkn2c Gas2l3 Kifc1 Dapp1
792	-1.40404	Radial glia	Astrocyte	168	Mt3 5033430I15Rik Aldh1l1 Prdm16 Ptprz1 Plce1
793	-0.84261	Radial glia	Heterogeneus Radialglia	278	Gm29260 Ildr2 Rgcc Prdm16 Megf10 Plce1
794	2.18982	Radial glia	Cycling Forebrain Radialglia	31	Fgfr3 Adamts20 Dmrta2 Cdc25c Arhgef39 Hs2st1
795	0.0148476	Radial glia	Middle dorsal forebrain radial glia	88	E330013P04Rik Lypd6 Dmrta2 Lhx2 Fut9 Hs2st1
796	0.324029	Radial glia	Cycling Forebrain Radialglia	1044	Dmrt3 Plag1 Dmrta1 Lrrn1 Gpc4 Ror2
797	0.330055	Radial glia	Cycling Forebrain Radialglia	1307	Dmrt3 Dct Creb5 Jph1 Gpc4 Nusap1
798	-0.230182	Radial glia	Middle dorsal forebrain radial glia	1807	Dmrt3 E2f2 Creb5 Lhx2 Gpc4 Tk1
799	-0.295159	Radial glia	Middle dorsal forebrain radial glia	560	E330013P04Rik Zfp141 Gas1 Lhx2 Gpc4 Tnfrsf19
800	-0.173723	Radial glia	Middle dorsal forebrain radial glia	183	E330013P04Rik Nptx2 Rhcg Lrrn1 Tmem132c Flrt3
801	-0.671828	Radial glia	Middle dorsal forebrain radial glia	593	Gm29260 Gm26694 Dll1 Cdon Gpc4 Lpar1
802	-0.6761	Radial glia	Middle dorsal forebrain radial glia	544	Gm29260 Zcchc10 Tfap2c Gm19554 Megf10 Hes1
803	-0.862998	Radial glia	Middle dorsal forebrain radial glia	1495	Gm29260 G630016G05Rik Veph1 Gm19554 Megf10 Plce1
804	-0.420253	Radial glia	Middle dorsal forebrain radial glia	1125	Gm29260 Rbm20 Creb5 Etl4 Rgs20 Plce1
805	-0.257408	Radial glia	Heterogeneus Radialglia	858	Gm29260 Gca Creb5 Etl4 Kpna2 Nusap1
806	0.507824	Radial glia	Cycling Forebrain Radialglia	28	E330013P04Rik Iqgap3 Dmrta2 Cav1 Fam167a Pcgf5
807	-0.253688	Radial glia	Middle dorsal forebrain radial glia	344	E330013P04Rik Gpr156 Ltbp1 Fzd9 Mt2 Hes1
808	-0.028491	Radial glia	Middle dorsal forebrain radial glia	49	E330013P04Rik A930004D18Rik Htra1 Gm11266 Mt2 Cyr61
809	-0.15183	Radial glia	Astrocyte Forebrain	86	Thrsp Rpp38 Hopx Adamts19 Emid1 Tnfrsf19
810	-0.263874	Radial glia	Astrocyte Forebrain	40	Thrsp Rbm20 Gsap Cav2 Rgs20 Tnfrsf19
811	0.728242	Radial glia	Middle forebrain radial glia	352	Six6 Shh Six3 Lrp2 4930447C04Rik Fndc3c1
812	0.697557	Radial glia	Middle forebrain radial glia	598	Nkx2-1 Nog Six3 Mbip Scube1 Mest
813	-0.102552	Radial glia	Middle forebrain radial glia	1429	Nr2e1 Pappa Gpc1 Ccnd1 Gpc4 Sox2
814	-0.65576	Radial glia	Middle forebrain radial glia	95	Gsx2 BC049730 Rgcc Acss1 Bmpr1b Lix1
815	-1.16998	Radial glia	Middle forebrain radial glia	315	Gsx2 Nme2 Rgcc Acss1 Ddah1 Notch1
816	-0.183455	Radial glia	Middle forebrain radial glia	423	Gsx2 Triobp Acsbg1 Acss1 Cdkn3 Cdc20
817	-0.586397	Radial glia	Middle forebrain radial glia	483	Gsx2 Ccdc57 Nkx2-3 Adgrv1 Nes Notch1
818	0.368779	Radial glia	Middle forebrain radial glia	438	Nr2e1 Zfp60 Gm32061 Prc1 Kpna2 Nusap1
819	-0.0515146	Radial glia	Middle forebrain radial glia	352	Dlk1 Napepld Gucy1a2 Adgrv1 Ptprz1 Iqgap2
820	-0.0319963	Radial glia	Middle forebrain radial glia	34	Fgf17 Ankfn1 Fgf8 Il17rd Slit2 Garem1
821	-0.0302787	Radial glia	Middle forebrain radial glia	400	Fgf17 C130060K24Rik D030055H07Rik Zic4 Shroom3 Spata13
822	-0.308308	Radial glia	Middle forebrain radial glia	23	Rax Dusp16 Tox2 Mir670hg Peg10 Spata6
823	-0.734977	Radial glia	Middle forebrain radial glia	194	Rax Prelp Enkur Fam183b Slit2 Tmem47
824	-0.642454	Radial glia	Radialglia-like cells	231	Pax3 A330102I10Rik Hes5 Egfem1 Zfp800 Pcdh18
825	0.761848	Radial glia	Middle midbrain radial glia	312	Dbx1 Hist1h2bc Boc Irx5 Pdpn 5930412G12Rik
826	0.488572	Radial glia	Middle midbrain radial glia	65	Cxcl14 Otor Prima1 Scml4 Efna5 Psat1
827	0.40276	Radial glia	Middle midbrain radial glia	401	Dbx1 Depdc1a Fzd10 Spc25 Kpna2 Kif18a
828	0.368779	Radial glia	Middle midbrain radial glia	171	Hist1h2ap Hist1h1b Hist1h2ae Neil3 Hist1h1a Hist1h1e
829	-0.154194	Radial glia	Middle midbrain radial glia	402	2610027F03Rik Rb1 Lmcd1 E2f1 Ccne2 Rmi2
830	0.170105	Radial glia	Middle midbrain radial glia	1019	Fam181a Slc45a3 Gm29508 Irx5 Mum1 Tox
831	1.07664	Radial glia	Middle hindbrain radial glia	11	Fgfr3 Axl Ptx3 Wnt7b Nes Plce1
832	-0.100496	Radial glia	Middle hindbrain radial glia	336	Cyp26b1 Rbm45 Glra1 Wnt7b Pdpn Wnt7a
833	0.415616	Radial glia	Middle hindbrain radial glia	665	Shisa3 Rnd1 Gm32061 Nrarp Nes Rgma
834	0.902482	Radial glia	Middle forebrain radial glia	631	Gm29478 Cxxc4 Wnt3 Adgrv1 Nes H2-K1
835	0.940879	Radial glia	Middle forebrain radial glia	262	Olig3 Megf11 Wnt3 Adgrv1 Cep112 Jam2
836	-0.372792	Radial glia	Radialglia-like cells	189	Wnt9a Klhl23 Adra1a Egfem1 Cep112 Wls
837	-0.223965	Radial glia	Radialglia-like cells	289	Otx2os1 Btbd11 Nr6a1os Rfx4 Itgb8 Rgma
838	0.242952	Radial glia	Middle hindbrain radial glia	263	Gm38604 Gm35040 Veph1 Adgrv1 Nes Iqgap2
839	2.49649	Radial glia	Radialglia	43	Wnt9a Ano1 Gm29266 Kif4 Ect2 Spag5
840	-0.615229	Radial glia	Astrocyte Forebrain Ventral and Midbrain	91	Spon1 Fam198b Lipg Sulf1 Arhgef4 Timp3
841	-0.469009	Radial glia	Middle hindbrain radial glia	79	Fgfbp3 Pgf Vit Ttyh1 Pdpn Lhfp
842	0.182117	Radial glia	Middle hindbrain radial glia	73	Ednrb Supt7l Efcc1 Wnt7b Pdpn Kif18a
843	-1.036	Radial glia	Middle hindbrain radial glia	97	Cyp26b1 Mttp Vcam1 Ttyh1 Pdpn Lhfp
844	-0.552761	Radial glia	Mix of Radialglia-like cells	188	Cyp26b1 Sema3a Rhbdl3 Pgpep1 Pdpn Rgma
845	-0.154683	Radial glia	Middle hindbrain radial glia	119	Kirrel2 Ankle1 Nphs1 Mxd3 Cxcr4 Kif18a
846	-0.0556486	Radial glia	Middle hindbrain radial glia	610	Msx3 Nfe2l2 Adra1a Rfx4 Pdpn Id3
847	0.106734	Radial glia	Middle hindbrain radial glia	104	Kirrel2 Pgm5 Efcc1 Acss1 Cxcr4 Cdc6
848	0.283214	Radial glia	Middle hindbrain radial glia	91	Ptf1a Ajuba Fzd10 Irx2 Pdpn Ccnb2
849	-0.943077	Radial glia	Radialglia	92	AC154683.1 Clrn1 Efcc1 Hpgds Mgst1 Rfx2
850	-0.200964	Radial glia	Middle hindbrain radial glia	246	Olig3 Vgll3 Efcc1 Rfx4 Id1 Draxin
851	-0.482869	Radial glia	Mix of Radialglia-like cells	16	Angptl1 Fgf15 Efcc1 Cpne8 Cxcr4 Sox9
852	0.271448	Radial glia	ACMB	60	Cyp26b1 Rhpn1 Aldh1l1 Prss23 Ctso Dhrs3
853	-0.187399	Radial glia	ACMB	42	Gdf10 1110032F04Rik Lmcd1 Ctsk Slc1a3 Dhrs3
854	-0.383326	Radial glia	ACMB	132	Cyp26b1 Col4a5 Rxrg Prss23 Grid2 Dhrs3
855	-0.631463	Radial glia	ACMB	506	Gdf10 Vldlr Aldh1l1 Grm3 Slc1a3 Dhrs3
856	-0.600746	Radial glia	ACMB	257	Gdf10 Nqo1 Aldh1l1 Grm3 Slc1a3 Dhrs3
857	-0.643466	Radial glia	ACMB	25	Gdf10 Efhd1 Aldh1l1 Adgrg6 Slc1a3 Pcx
858	-0.604533	Glioblast	Radialglia 2	6	Tnc 6030407O03Rik Scrg1 Slc15a2 Rgs20 Nlrx1
859	-0.383326	Glioblast	Astrocyte Forebrain Ventral and Midbrain	220	P4ha3 Celrr Gdpd2 Fam183b Capsl Nme5
860	-0.805794	Glioblast	Astrocyte Forebrain Ventral and Midbrain	295	Clec3b Sv2c Mia Slc25a18 Capsl Dhrs3
861	-1.57785	Glioblast	Astrocyte Forebrain Ventral and Midbrain	15	Gdf10 Col22a1 Ptx3 Csgalnact1 Rarres2 Sardh
862	-0.847861	Glioblast	Astrocyte Forebrain Ventral and Midbrain	152	Gm29683 Il10 Ptx3 Cfap100 Slitrk2 Tspan15
863	-0.771668	Glioblast	Astrocyte Forebrain Ventral and Midbrain	297	Slc14a2 Dapk2 Dkk3 Cmtm5 Pacrg Tspan15
864	-0.455524	Glioblast	Astrocyte Forebrain Ventral and Midbrain	614	Slc14a2 Bhlhe40 Clu Cmtm5 Mmd2 Tspan15
865	-0.580794	Glioblast	Astrocyte Forebrain Ventral and Midbrain	41	Mlc1 Cln3 Gm17455 Slc25a18 Pacrg Fam166b
866	-0.797268	Glioblast	Astrocyte Forebrain Ventral and Midbrain	404	Mlc1 Igsf1 Gm17455 Fam183b Traf1 Gm11992
867	-1.21608	Glioblast	Astrocyte	339	Mt3 Lhcgr Scrg1 Gm973 Smpdl3a S100a1
868	-1.18852	Glioblast	Astrocyte	60	Slc14a2 Daam2 Nwd1 Adhfe1 Smpdl3a S100a1
869	-1.02027	Glioblast	Astrocyte Forebrain Ventral and Midbrain	597	Tnc Chrna3 Luzp2 Grm3 Gabbr2 Dhrs3
870	-1.02899	Glioblast	Astrocyte Forebrain Ventral and Midbrain	266	Pdlim3 Gm44593 Aldh1l1 Ttyh1 Ndrg2 Fmo1
871	-1.1267	Glioblast	Mix of Radialglia-like cells	233	Hs3st3a1 1700088E04Rik Lxn Ttyh1 Hs3st3b1 Acot1
872	-0.147672	Glioblast	Mix of Radialglia-like cells	49	Cxcl14 Pax7 Veph1 9430041J12Rik Megf10 5930412G12Rik
873	-0.0984106	Glioblast	Radialglia 2	75	Olig1 Zfp282 Ntsr2 Fzd9 Dock10 Myo6
874	-0.280096	Glioblast	Radialglia 2	90	Olig1 Ncapg2 Crlf1 Grk3 Lrig1 Tmem229a
875	-0.219063	Glioblast	Radialglia 2	202	Timp4 Depdc1a Aldh1l1 Slc4a4 Lrig1 Atp1b2
876	-0.41246	Glioblast	Radialglia 2	451	Olig1 Disc1 Acsbg1 Etv4 Lfng Chst7
877	-0.755831	Glioblast	Radialglia 2	817	Olig1 Btbd10 Acsbg1 Ttpa Trim9 Atp1a2
878	-0.562215	Glioblast	Radialglia 2	115	Olig1 Sft2d1 Fam212b Serpine2 Nim1k Atp1a2
879	-0.818324	Glioblast	AstroEpendymal	346	Tnc Klf10 A2m Slc15a2 Slc1a3 Atp1a2
880	-0.998893	Glioblast	AstroEpendymal	232	Gfap Aqp4 Hopx Cidea Inpp5j Selenom
881	-1.15841	Glioblast	AstroEpendymal	181	Pla2g3 Nqo1 Bcan Sparcl1 Arhgef4 Ncan
882	-0.928971	Glioblast	AstroEpendymal	117	Pla2g3 4833422C13Rik Bcan Sparcl1 Inpp5j Ncan
883	-1.15054	Glioblast	AstroEpendymal	82	Cldn10 Gm26604 Cbr3 Grm3 Mfge8 Atp1a2
884	-0.863757	Glioblast	AstroEpendymal	597	Slc6a11 Prr5 Acsbg1 Slc6a9 Mfge8 Atp1a2
885	-1.09083	Glioblast	AstroEpendymal	1343	Pla2g7 Sema4b Slc7a10 Ppp1r3c Cyp2j9 Atp1b2
886	-0.948176	Glioblast	AstroEpendymal	473	Slc6a11 Upp1 Slc7a10 Slc4a4 Abhd3 Atp1b2
887	-1.27048	Glioblast	AstroEpendymal	19	Slc6a11 Gba Slc7a10 Slc4a4 Paqr7 Atp1b2
888	-0.967463	Glioblast	AstroEpendymal	354	Nppc Gcdh Hopx Ttyh1 Ndrg2 Kcnmb4
889	-0.937859	Glioblast	Radialglia 2	219	Nppc Itih3 Hepacam Ppp1r3c Ctnna3 Atp1b2
890	-1.18438	Glioblast	Radialglia 2	282	Aldoc Fam69c Bcan Emp2 Paqr7 Slc27a1
891	-0.762592	Glioblast	Radialglia 2	351	Slc6a11 Copz2 Slc7a10 Ppp1r3c Tmem100 Prss35
892	-1.12595	Glioblast	Radialglia 2	168	Fgfbp3 6530411M01Rik Aldh1l1 Cybrd1 Mmd2 Timp3
893	-0.993858	Glioblast	Radialglia 2	10	Timp4 P3h4 Ccdc190 Slc4a4 Rassf10 Spef2
894	-1.57785	Neuron	Neuroblast Hindbrain	30	Wt1 Gm30191 Cldn19 C1qtnf3 Myh8 Susd2
895	-1.1723	Radial glia	Cycling MHB Radialglia	72	Gmnc Cela1 Fgfbp1 A930003A15Rik Actn3 Gxylt2
898	0.266326	Neuron	Forebrain Radialglia	19	Col8a1 Adcy8 Jhy Bmp4 Setdb2 Bdh2
899	0.145729	Radial glia	Forebrain Radialglia	288	Rspo2 Dmrt1 Rhcg Lrp1b Tpbg Ezr
900	0.438302	Radial glia	Forebrain Radialglia	84	Rspo2 Sertm1 Pthlh Bmp4 Tpbg Axin2
901	0.707323	Radial glia	Forebrain Radialglia	92	Rspo2 Dapk2 Dmrta2 Wnt7b Cenpw Katnal2
902	2.53661	Neuron	Forebrain Radialglia	44	Rspo2 Tex15 Rbm47 Abcg5 Il1rap Ezr
903	1.60754	Neuron	Late ventral Neuroblasts	11	Cnmd 6030443J06Rik Mia Efhb Clmn Chadl
904	0.139765	Radial glia	Late ventral Neuroblasts	17	Rspo2 Adamts6 Gm5089 Zic4 Shc3 Hes1
905	0.496847	Radial glia	Late ventral Neuroblasts	76	Esm1 Gm20757 Jhy Ddit4l Kcna1 Gxylt2
906	1.69818	Radial glia	Radialglia	41	Emp1 Stk17b Gm5089 St3gal6 Ckap2 Nek2
907	0.488572	Radial glia	Late ventral Neuroblasts	130	Gm29478 Cpm Htra1 Zic4 Rmst Rfx2
908	-0.83758	Radial glia	Late ventral Neuroblasts	71	Slc14a2 Sfrp4 Ccdc190 Trim47 Klf15 Ptn
909	-0.847861	Neuron	Late Forebrain Ventral Radialglia	16	Thrsp Saxo2 Mia Fam183b Gstt1 Kif9
910	1.25361	Radial glia	Late Forebrain Ventral Radialglia	33	Thrsp Ddo Plcd4 Mamdc2 Eno4 Slc27a1
911	0.448234	Radial glia	Late Forebrain Ventral Radialglia	49	Tgfb2 Crybb1 S100b Cp Col9a2 Slc27a1
912	2.13844	Neuron	Cycling Forebrain Radialglia	11	Wif1 Lcat Cdkn2c Adamtsl1 Pde7b Usp2
913	0.234529	Glioblast	Late Forebrain Radialglia	29	Rspo2 Ecm2 Hopx 2810459M11Rik Stox1 Afap1l2
914	-1.57785	Glioblast	Astrocyte Forebrain	11	Thrsp 1700028P14Rik Enkur Dnah9 Spata17 Ccdc146
915	-0.926904	Glioblast	AstroEpendymal	314	Nppc Dnah6 Nid1 Cybrd1 Dnaaf3 Nme5
916	-0.0931316	Glioblast	ACMB	118	Fbxo2 Cd109 Tst Cybrd1 Kcnj10 Stom
917	-0.98396	Glioblast	Radialglia	59	Nppc Fndc5 3100003L05Rik Col14a1 Cavin2 Efnb3
918	-0.440208	Glioblast	Radialglia	77	Wt1 Zic5 1500015O10Rik C1qtnf3 Myh8 Gxylt2
919	-0.728409	Glioblast	Radialglia	55	Fbxo2 Clrn1 Igfbp6 Ccdc162 Flnc Efnb3
920	-1.22391	Glioblast	Radialglia	33	Calml4 Cfap97 Slc39a12 Naaa B130046B21Rik Gm32926
921	0.219039	Glioblast	Atrocyte Hindbrain Posterior	13	1700007K13Rik Moxd1 Mia Fam183b Dnajb13 4932438H23Rik
922	-0.482869	Glioblast	Atrocyte Hindbrain Posterior	48	1700007K13Rik Fas Mia Acot5 1700007G11Rik C230072F16Rik
923	-0.615229	Glioblast	Late Radialglia-like	91	Spdef Sspo Npsr1 Spp2 Armc4 C230072F16Rik
924	-1.05875	Glioblast	Sensory Progenitor	45	Spon1 Invs Metrnl Sulf1 Efcab1 Anxa2
925	-1.04695	Glioblast	Sensory Progenitor	55	Lgi3 Fam81a Tacr1 Bace2 Plekha2 2410017I17Rik
926	-1.09119	Glioblast	Midline Radialglia	12	Gm31592 Sftpc Corin 1700019D03Rik Ttc6 Tnfrsf11b
927	-0.948936	Glioblast	Midline Radialglia	65	Anxa1 Kcnj16 4933407L21Rik Chst9 Pamr1 Lama3
928	-0.604533	Glioblast	Midline Radialglia	42	Ccdc3 Gm7030 Corin Gm867 Plekha2 Gm8909
929	-0.804921	Glioblast	Radialglia 3	68	Clec3b Tmie Tnnt3 Cd36 Padi2 Cfap52
930	-0.72323	Glioblast	Cycling Radialglia	41	Cdc20b Scnn1a Meig1 Dynlrb2 Ccdc113 Cfap161
931	0.232516	Glioblast	Cycling Radialglia	100	Cdc20b Gm12462 Meig1 Dynlrb2 Tekt4 Morn5
932	0.902101	Glioblast	Cycling Radialglia	73	Tmem212 Vpreb3 1700001C02Rik Lrrc23 Dmkn 1700012B09Rik
933	0.871134	Glioblast	Cycling Radialglia	155	3300002A11Rik Gm12326 Ccdc153 Dynlrb2 Gm19935 1700012B09Rik
